# Supplementary material for: Long-term physical performance trends across the five confederations: Evidence from the 19th to 22nd FIFA World Cup editions (2010–2022)
Source: PLoS One. 2026 Jul 23;21(7):e0354205. doi: 10.1371/journal.pone.0354205 (PMC13395451; doi:10.1371/journal.pone.0354205)
Supplement: S1 Data — (XLSX) [file pone.0354205.s001.xlsx]

## Sheet: Sheet1
Edition	MatchID	Stage	Confederation	Team	TeamRank	ConfederationT	Opponent	OppRank	ConfederationO	GoalScored	GoalAgainst	Goaldifference	Result	JerseyNumber	PlayerName	Player	Position	Goals	Shots	ShotEff	Assists	Offsides	YellowCard	FoulsCommitted	TackleMade	TackleScc	ClearanceA	TotalPC	TotalPA	PassAcc	LongPC	LongPA	LPAcc	TD	TopS	Sprints	LIRD	HIRD
22	1	1	AFC	QAT	50	1	ECU	44	4	0	2	2	0	2	PEDRO MIGUEL	22QAT2	DF	0	1	0	0	0	0	3	3	0	0	26	33	78.7879	0	2	0	9075	30	44	7050.4	2024.6
22	1	1	AFC	QAT	50	1	ECU	44	4	0	2	2	0	3	ABDELKARIM HASSAN	22QAT3	MF	0	1	0	0	0	0	0	0		2	53	62	85.4839	6	8	75	8869.7	33.1	42	7185.3	1684.3
22	1	1	AFC	QAT	50	1	ECU	44	4	0	2	2	0	6	ABDULAZIZ HATEM	22QAT6	MF	0	0		0	0	0	3	3	33.3333	2	30	42	71.4286	1	5	20	10709.9	29.9	43	8425.5	2284.4
22	1	1	AFC	QAT	50	1	ECU	44	4	0	2	2	0	11	AKRAM AFIF	22QAT11	FW	0	1	0	0	0	1	1	0		0	34	35	97.1429	0	0		9243.9	32.3	49	7207.4	2036.5
22	1	1	AFC	QAT	50	1	ECU	44	4	0	2	2	0	12	KARIM BOUDIAF	22QAT12	MF	0	0		0	0	1	2	5	20	4	43	44	97.7273	1	2	50	10627.5	28.1	45	8384.1	2242.3
22	1	1	AFC	QAT	50	1	ECU	44	4	0	2	2	0	14	HOMAM AHMED	22QAT14	DF	0	0		0	0	0	1	3	33.3333	4	29	34	85.2941	0	2	0	10243.2	30.4	60	7689.5	2553.7
22	1	1	AFC	QAT	50	1	ECU	44	4	0	2	2	0	15	BASSAM ALRAWI	22QAT15	DF	0	0		0	0	0	1	2	0	8	48	57	84.2105	5	11	45.4545	8873.4	30.4	31	7424.4	1449
22	1	1	AFC	QAT	50	1	ECU	44	4	0	2	2	0	16	BOUALEM KHOUKHI	22QAT16	DF	0	0		0	0	0	0	2	50	6	69	78	88.4615	2	4	50	8061.6	29.1	31	6840.2	1220.5
22	1	1	CONMEBOL	ECU	44	4	QAT	50	1	2	0	2	3	2	TORRES Felix	22ECU2	DF	0	0		0	0	0	0	0		3	46	56	82.1429	3	10	30	9397.5	33	44	7751	1645.5
22	1	1	CONMEBOL	ECU	44	4	QAT	50	1	2	0	2	3	3	HINCAPIE Piero	22ECU3	DF	0	0		0	0	0	0	0		1	66	71	92.9577	7	9	77.7778	10628.5	32	36	8616.5	2010.9
22	1	1	CONMEBOL	ECU	44	4	QAT	50	1	2	0	2	3	7	ESTUPINAN Pervis	22ECU7	DF	0	0		0	1	0	4	4	50	5	58	70	82.8571	2	8	25	9337.2	31.7	64	6933.8	2402.4
22	1	1	CONMEBOL	ECU	44	4	QAT	50	1	2	0	2	3	17	PRECIADO Angelo	22ECU17	DF	0	1	0	1	0	0	2	9	0	4	34	42	80.9524	2	3	66.6667	9635.4	32	42	7961.8	1673.6
22	1	1	CONMEBOL	ECU	44	4	QAT	50	1	2	0	2	3	19	PLATA Gonzalo	22ECU19	MF	0	0		0	0	0	1	4	0	0	24	26	92.3077	0	1	0	10314.7	31.6	64	7621.5	2693.2
22	1	1	CONMEBOL	ECU	44	4	QAT	50	1	2	0	2	3	20	MENDEZ Jhegson	22ECU20	MF	0	0		0	0	1	3	5	60	1	76	79	96.2025	4	5	80	9863.5	29.2	43	7940	1923.4
22	2	1	CAF	SEN	18	2	NED	8	5	0	2	2	0	3	KOULIBALY Kalidou	22SEN3	DF	0	0		0	0	0	1	4	25	6	40	48	83.3333	7	13	53.8462	8634.8	32.3	33	6646.2	1988.7
22	2	1	CAF	SEN	18	2	NED	8	5	0	2	2	0	4	CISSE Pape Abou	22SEN4	DF	0	0		0	0	0	1	0		6	20	25	80	4	8	50	9197.8	31.7	32	7749.2	1448.6
22	2	1	CAF	SEN	18	2	NED	8	5	0	2	2	0	5	GUEYE Idrissa Gana	22SEN5	MF	0	2	0	0	0	1	1	1	0	0	35	37	94.5946	0	0		11011.5	30.5	67	8045	2966.6
22	2	1	CAF	SEN	18	2	NED	8	5	0	2	2	0	6	MENDY Nampalys	22SEN6	MF	0	0		0	0	1	2	7	28.5714	4	36	45	80	4	7	57.1429	12024.4	29.5	55	8884.8	3140.8
22	2	1	CAF	SEN	18	2	NED	8	5	0	2	2	0	18	SARR Ismaila	22SEN18	FW	0	2	0	0	0	0	1	3	66.6667	1	10	17	58.8235	0	0		10353.9	35.3	48	8188.9	2166.1
22	2	1	CAF	SEN	18	2	NED	8	5	0	2	2	0	21	SABALY Youssouf	22SEN21	DF	0	2	0	0	0	0	2	2	0	5	57	66	86.3636	2	5	40	10430.8	31	69	7659.4	2771.5
22	2	1	UEFA	NED	8	5	SEN	18	2	2	0	2	3	3	DE LIGT Matthijs	22NED3	DF	0	0		0	0	1	4	2	0	5	38	39	97.4359	5	5	100	10210.1	32.7	32	8332.4	1877.6
22	2	1	UEFA	NED	8	5	SEN	18	2	2	0	2	3	4	VAN DIJK Virgil	22NED4	DF	0	2	0	0	0	0	1	1	0	7	48	56	85.7143	0	7	0	8886.1	32.8	29	7376.4	1509.8
22	2	1	UEFA	NED	8	5	SEN	18	2	2	0	2	3	5	AKE Nathan	22NED5	DF	0	0		0	0	0	2	0		5	55	59	93.2203	2	7	28.5714	9723.1	31.7	31	8051.7	1671.4
22	2	1	UEFA	NED	8	5	SEN	18	2	2	0	2	3	17	BLIND Daley	22NED17	DF	0	1	0	0	0	0	1	5	40	3	42	52	80.7692	2	5	40	11202.6	29	59	8143.2	3059.4
22	2	1	UEFA	NED	8	5	SEN	18	2	2	0	2	3	21	DE JONG Frenkie	22NED21	MF	0	0		1	0	0	0	3	66.6667	2	56	64	87.5	1	3	33.3333	11421.1	30.7	50	8732.6	2688.5
22	2	1	UEFA	NED	8	5	SEN	18	2	2	0	2	3	22	DUMFRIES Denzel	22NED22	DF	0	0		0	1	0	3	3	0	4	24	37	64.8649	0	3	0	10415.2	31.1	60	7582.2	2834
22	3	1	UEFA	ENG	5	5	IRN	20	1	6	2	4	3	3	SHAW Luke	22ENG3	DF	0	1	0	1	0	0	0	0		3	97	109	88.9908	2	4	50	10669.1	31.1	54	8358.1	2311.9
22	3	1	UEFA	ENG	5	5	IRN	20	1	6	2	4	3	4	RICE Declan	22ENG4	MF	0	0		0	0	0	0	2	50	2	92	96	95.8333	5	7	71.4286	12846.5	29.8	55	9961.1	2886.6
22	3	1	UEFA	ENG	5	5	IRN	20	1	6	2	4	3	5	STONES John	22ENG5	DF	0	0		0	0	0	2	1	0	3	116	118	98.3051	13	14	92.8571	10595.4	27.5	49	8045.1	2549.3
22	3	1	UEFA	ENG	5	5	IRN	20	1	6	2	4	3	12	TRIPPIER Kieran	22ENG12	DF	0	1	0	0	0	0	0	6	50	2	82	95	86.3158	2	6	33.3333	11517.2	30.2	53	9115.8	2400.2
22	3	1	UEFA	ENG	5	5	IRN	20	1	6	2	4	3	22	BELLINGHAMJude	22ENG22	MF	1	1	100	0	0	0	1	5	40	1	93	96	96.875	7	8	87.5	11461	30.2	60	8491.5	2969.6
22	3	1	AFC	IRN	20	1	ENG	5	5	2	6	4	0	2	MOHARRAMI Sadegh	22IRN2	DF	0	0		0	0	0	2	7	0	3	20	25	80	0	1	0	11647.3	32.3	71	9178.1	2469.3
22	3	1	AFC	IRN	20	1	ENG	5	5	2	6	4	0	3	HAJISAFI Ehsan	22IRN3	DF	0	0		0	0	0	0	2	50	2	14	26	53.8462	0	4	0	11922.3	27.5	48	9450.8	2471.6
22	3	1	AFC	IRN	20	1	ENG	5	5	2	6	4	0	8	POURALIGANJI Morteza	22IRN8	DF	0	0		0	0	1	3	3	0	10	16	23	69.5652	2	8	25	10921	31.4	44	8805.6	2115.4
22	3	1	AFC	IRN	20	1	ENG	5	5	2	6	4	0	9	TAREMI Mehdi	22IRN9	FW	2	3	66.6667	0	0	0	2	1	0	2	17	21	80.9524	0	0		12119.8	30.9	70	9185.5	2934.2
22	3	1	AFC	IRN	20	1	ENG	5	5	2	6	4	0	19	HOSSEINI Majid	22IRN19	DF	0	0		0	0	0	1	4	0	6	11	14	78.5714	1	3	33.3333	10392.7	30.1	35	8761.1	1631.7
22	4	1	CONCACAF	USA	16	3	WAL	19	5	1	1	0	1	3	ZIMMERMAN Walker	22USA3	DF	0	0		0	0	0	1	1	0	6	83	87	95.4023	3	5	60	10851.3	32.3	40	8950.1	1900
22	4	1	CONCACAF	USA	16	3	WAL	19	5	1	1	0	1	4	ADAMS Tyler	22USA4	MF	0	1	0	0	0	0	3	6	50	5	60	63	95.2381	4	5	80	13127.7	32.4	69	9282.6	3846.4
22	4	1	CONCACAF	USA	16	3	WAL	19	5	1	1	0	1	5	ROBINSON Antonee	22USA5	DF	0	0		0	0	0	2	4	75	7	50	55	90.9091	4	5	80	11856.3	35.4	81	8732.1	3122.9
22	4	1	CONCACAF	USA	16	3	WAL	19	5	1	1	0	1	10	PULISIC Christian	22USA10	FW	0	0		1	0	0	0	2	50	0	29	37	78.3784	1	2	50	12687.4	30.3	65	9294.8	3391.4
22	4	1	CONCACAF	USA	16	3	WAL	19	5	1	1	0	1	13	REAM Tim	22USA13	DF	0	0		0	0	1	1	2	50	7	68	71	95.7746	4	6	66.6667	10402.6	30.6	52	8082.8	2319.7
22	4	1	UEFA	WAL	19	5	USA	16	3	1	1	0	1	4	DAVIES Ben	22WAL4	DF	0	2	0	0	0	0	0	0		4	39	49	79.5918	5	8	62.5	11020.3	28.4	30	9092.8	1927.4
22	4	1	UEFA	WAL	19	5	USA	16	3	1	1	0	1	5	MEPHAM Chris	22WAL5	DF	0	0		0	0	1	2	5	40	8	44	51	86.2745	3	7	42.8571	11379.9	28.4	32	9148.3	2232.8
22	4	1	UEFA	WAL	19	5	USA	16	3	1	1	0	1	6	RODON Joe	22WAL6	DF	0	0		0	0	0	1	2	50	7	52	59	88.1356	3	7	42.8571	10834	27.5	30	9128.7	1705.3
22	4	1	UEFA	WAL	19	5	USA	16	3	1	1	0	1	10	RAMSEY Aaron	22WAL10	MF	0	0		0	0	0	0	3	33.3333	2	25	34	73.5294	3	4	75	12544.7	29.8	76	8817.6	3727
22	4	1	UEFA	WAL	19	5	USA	16	3	1	1	0	1	11	BALE Gareth	22WAL11	FW	1	1	100	0	1	1	2	3	33.3333	0	13	21	61.9048	2	3	66.6667	10756.2	31.3	38	8667.4	2088.9
22	4	1	UEFA	WAL	19	5	USA	16	3	1	1	0	1	14	ROBERTS Connor	22WAL14	DF	0	0		0	0	0	0	2	50	5	35	45	77.7778	5	7	71.4286	11822.2	31.2	60	8701.1	3123.4
22	5	1	UEFA	FRA	4	5	AUS	38	1	4	1	3	3	7	GRIEZMANN Antoine	22FRA7	FW	0	3	0	0	0	0	0	4	25	2	63	71	88.7324	3	4	75	11729.8	31	37	9430.8	2299.1
22	5	1	UEFA	FRA	4	5	AUS	38	1	4	1	3	3	24	KONATE Ibrahima	22FRA24	DF	0	2	0	0	0	0	0	1	0	6	88	96	91.6667	5	9	55.5556	9784.4	31.1	45	8048.6	1735.7
22	5	1	UEFA	FRA	4	5	AUS	38	1	4	1	3	3	10	MBAPPE Kylian	22FRA10	FW	1	6	16.6667	1	0	0	1	0		0	37	44	84.0909	0	0		8594.4	34.7	49	6875.6	1719.7
22	5	1	UEFA	FRA	4	5	AUS	38	1	4	1	3	3	14	RABIOT Adrien	22FRA14	MF	1	1	100	1	0	0	2	6	33.3333	1	62	67	92.5373	2	2	100	12133.6	29.3	53	9767.6	2364.8
22	5	1	UEFA	FRA	4	5	AUS	38	1	4	1	3	3	18	UPAMECANO Dayot	22FRA18	DF	0	0		0	0	0	0	5	20	1	113	116	97.4138	8	10	80	11127.2	31.7	50	9281.2	1846
22	5	1	AFC	AUS	38	1	FRA	4	5	1	4	3	0	4	ROWLES Kye	22AUS4	DF	0	0		0	0	0	0	0		7	58	59	98.3051	2	2	100	10687.8	29.3	37	8683.9	2002.9
22	5	1	AFC	AUS	38	1	FRA	4	5	1	4	3	0	7	LECKIE Mathew	22AUS7	FW	0	0		0	0	1	0	5	20	4	19	24	79.1667	0	1	0	11296.4	33.4	49	8962.6	2333.8
22	5	1	AFC	AUS	38	1	FRA	4	5	1	4	3	0	13	MOOY Aaron	22AUS13	MF	0	0		1	0	0	1	3	33.3333	3	61	67	91.0448	2	5	40	12402	28	36	10135	2267.1
22	5	1	AFC	AUS	38	1	FRA	4	5	1	4	3	0	16	BEHICH Aziz	22AUS16	DF	0	0		0	0	1	0	1	0	5	56	65	86.1538	1	4	25	10871	31	55	8643.6	2226.4
22	5	1	AFC	AUS	38	1	FRA	4	5	1	4	3	0	19	SOUTTAR Harry	22AUS19	DF	0	0		0	0	0	0	0		5	44	53	83.0189	2	8	25	9447.4	28.8	21	8335.4	1112
22	6	1	UEFA	DEN	10	5	TUN	30	2	0	0	0	1	2	ANDERSEN Joachim	22DEN2	DF	0	1	0	0	0	0	1	3	33.3333	5	57	69	82.6087	2	6	33.3333	10244.2	31.8	48	7949.6	2295.7
22	6	1	UEFA	DEN	10	5	TUN	30	2	0	0	0	1	6	CHRISTENSEN Andreas	22DEN6	DF	0	1	0	0	0	0	2	3	33.3333	3	80	82	97.561	5	13	38.4615	9829.5	34.5	25	8391.5	1437.1
22	6	1	UEFA	DEN	10	5	TUN	30	2	0	0	0	1	10	ERIKSEN Christian	22DEN10	MF	0	1	0	0	0	0	1	2	0	0	60	65	92.3077	3	5	60	12472.7	31.9	42	9884.6	2589.4
22	6	1	UEFA	DEN	10	5	TUN	30	2	0	0	0	1	23	HOJBJERG Pierre-Emile	22DEN23	MF	0	1	0	0	0	0	0	6	33.3333	2	67	72	93.0556	0	1	0	10597.8	32.2	44	8360.6	2237.2
22	6	1	UEFA	DEN	10	5	TUN	30	2	0	0	0	1	13	KRISTENSEN Rasmus	22DEN13	DF	0	0		0	0	0	0	7	14.2857	5	41	50	82	3	7	42.8571	10849.5	31.9	51	8487.6	2361.9
22	6	1	UEFA	DEN	10	5	TUN	30	2	0	0	0	1	5	MAEHLE Joakim	22DEN5	DF	0	1	0	0	0	1	2	4	25	3	43	49	87.7551	3	5	60	11573	30.1	64	8527	3046
22	6	1	CAF	TUN	30	2	DEN	10	5	0	0	0	1	24	ABDI Ali	22TUN24	DF	0	0		0	0	0	0	9	11.1111	4	25	39	64.1026	5	7	71.4286	10694.8	32.7	76	7935.5	2760.4
22	6	1	CAF	TUN	30	2	DEN	10	5	0	0	0	1	6	BRONN Dylan	22TUN6	DF	0	1	0	0	0	1	1	1	0	5	32	42	76.1905	0	0		10099	28.3	29	8652.9	1446.2
22	6	1	CAF	TUN	30	2	DEN	10	5	0	0	0	1	4	MERIAH Yassine	22TUN4	DF	0	0		0	0	0	1	2	50	2	45	56	80.3571	0	0		9504	32.5	28	8104	1399.9
22	6	1	CAF	TUN	30	2	DEN	10	5	0	0	0	1	17	SKHIRI Ellyes	22TUN17	MF	0	2	0	0	0	0	0	7	14.2857	10	28	32	87.5	1	2	50	13141.2	28.5	66	9942.6	3198.5
22	6	1	CAF	TUN	30	2	DEN	10	5	0	0	0	1	3	TALBI Montassar	22TUN3	DF	0	0		0	0	0	0	2	50	4	35	40	87.5	2	5	40	10152	31	38	8506.4	1646.7
22	7	1	CONCACAF	MEX	13	3	POL	26	5	0	0	0	1	4	ALVAREZ Edson	22MEX4	DF	0	0		0	1	0	1	1	0	7	40	46	86.9565	2	5	40	10732	32.1	40	8871.1	1861
22	7	1	CONCACAF	MEX	13	3	POL	26	5	0	0	0	1	24	CHAVEZ Luis	22MEX24	MF	0	1	0	0	0	0	2	0		2	42	46	91.3043	1	5	20	10844.9	32.2	44	8572.9	2272
22	7	1	CONCACAF	MEX	13	3	POL	26	5	0	0	0	1	23	GALLARDO Jesus	22MEX23	DF	0	0		0	0	0	0	6	16.6667	10	35	41	85.3659	1	1	100	10511.6	34.6	45	8493.4	2018.2
22	7	1	CONCACAF	MEX	13	3	POL	26	5	0	0	0	1	22	LOZANO Hirving	22MEX22	FW	0	1	0	0	0	1	1	10	20	1	20	23	86.9565	0	0		9165.2	32.5	59	7117.7	2047.5
22	7	1	CONCACAF	MEX	13	3	POL	26	5	0	0	0	1	3	MONTES Cesar	22MEX3	DF	0	0		0	0	0	1	2	0	8	57	64	89.0625	3	6	50	9725.4	29.5	23	8202.4	1524
22	7	1	CONCACAF	MEX	13	3	POL	26	5	0	0	0	1	15	MORENO Hector	22MEX15	DF	0	2	0	0	0	0	0	1	0	4	72	81	88.8889	2	3	66.6667	9102.8	29.4	19	7933	1169.8
22	7	1	CONCACAF	MEX	13	3	POL	26	5	0	0	0	1	19	SANCHEZ Jorge	22MEX19	DF	0	1	0	0	1	0	0	1	100	2	43	50	86	2	10	20	10435.2	33.7	46	8518.2	1917
22	7	1	UEFA	POL	26	5	MEX	13	3	0	0	0	1	18	BERESZYNSKI Bartosz	22POL18	DF	0	0		0	0	0	1	2	0	8	26	33	78.7879	1	1	100	10216.3	34.2	54	8310	1905.4
22	7	1	UEFA	POL	26	5	MEX	13	3	0	0	0	1	2	CASH Matty	22POL2	DF	0	0		0	0	0	1	2	50	3	27	32	84.375	0	0		9936	30.2	49	8102.8	1833.2
22	7	1	UEFA	POL	26	5	MEX	13	3	0	0	0	1	15	GLI K Kamil	22POL15	DF	0	0		0	0	0	2	0		8	23	25	92	6	12	50	8802.1	26.3	21	7941.2	860
22	7	1	UEFA	POL	26	5	MEX	13	3	0	0	0	1	13	KAMI NSKI Jakub	22POL13	MF	0	2	0	0	0	1	1	7	14.2857	0	9	14	64.2857	2	9	22.2222	11348.6	34.4	69	8285.6	3062.9
22	7	1	UEFA	POL	26	5	MEX	13	3	0	0	0	1	14	KI WI OR Jakub	22POL14	DF	0	2	0	0	0	0	0	1	100	10	33	42	78.5714	1	2	50	9592.3	31	31	8282.9	1309.3
22	7	1	UEFA	POL	26	5	MEX	13	3	0	0	0	1	10	KRYCHOWI AK Grzegorz	22POL10	MF	0	2	0	0	0	0	1	6	16.6667	4	18	25	72	2	2	100	10320.8	29.6	30	8609.6	1711.2
22	7	1	UEFA	POL	26	5	MEX	13	3	0	0	0	1	9	LEWANDOWSKI Robert	22POL9	FW	0	2	0	0	0	1	3	3	33.3333	0	12	19	63.1579	0	5	0	10154.7	30.6	29	8607.1	1548.6
22	8	1	CONMEBOL	ARG	3	4	KSA	51	1	1	2	1	0	7	DE PAUL Rodrigo	22ARG7	MF	0	1	0	0	0	0	1	2	50	4	66	84	78.5714	3	10	30	10645.8	29.9	51	8206.9	2437.9
22	8	1	CONMEBOL	ARG	3	4	KSA	51	1	1	2	1	0	11	DI MARIA Angel	22ARG11	FW	0	2	0	0	3	0	0	2	0	0	28	32	87.5	0	1	0	9249.8	32.5	60	7191.8	2058.9
22	8	1	CONMEBOL	ARG	3	4	KSA	51	1	1	2	1	0	22	MARTINEZ Lautaro	22ARG22	FW	0	2	0	0	3	0	1	2	0	0	10	15	66.6667	0	0		10002.8	31.4	47	8237.3	1765.6
22	8	1	CONMEBOL	ARG	3	4	KSA	51	1	1	2	1	0	10	MESSI Lionel	22ARG10	FW	1	4	25	0	1	0	1	0		0	34	46	73.913	2	3	66.6667	7829	31.4	28	6567.8	1261.3
22	8	1	CONMEBOL	ARG	3	4	KSA	51	1	1	2	1	0	26	MOLINA Nahuel	22ARG26	DF	0	0		0	0	0	1	4	25	4	55	65	84.6154	1	2	50	9690	33.9	50	7414.8	2275.1
22	8	1	CONMEBOL	ARG	3	4	KSA	51	1	1	2	1	0	19	OTAMENDI Nicolas	22ARG19	DF	0	0		0	1	0	0	2	0	8	83	85	97.6471	1	2	50	9435	30.4	36	7860.3	1574.7
22	8	1	AFC	KSA	51	1	ARG	3	4	2	1	1	3	8	ABDULELAH ALMALKI	22KSA8	MF	0	0		0	0	0	0	7	0	5	29	33	87.8788	0	0		11368.5	28.3	48	9016.3	2352.2
22	8	1	AFC	KSA	51	1	ARG	3	4	2	1	1	3	5	ALI ALBULAYHI	22KSA5	DF	0	0		0	0	1	1	3	33.3333	4	14	20	70	0	6	0	10015.8	32.7	52	8249	1767.8
22	8	1	AFC	KSA	51	1	ARG	3	4	2	1	1	3	17	HASSAN ALTAMBAKTI	22KSA17	DF	0	0		0	0	0	0	4	25	6	21	29	72.4138	1	7	14.2857	9982.6	33.1	50	7955.1	2026.4
22	8	1	AFC	KSA	51	1	ARG	3	4	2	1	1	3	23	MOHAMED KANNO	22KSA23	MF	0	0		0	0	1	0	3	0	2	27	34	79.4118	7	19	36.8421	10790.9	32.5	44	8393.1	2397.6
22	8	1	AFC	KSA	51	1	ARG	3	4	2	1	1	3	10	SALEM ALDAWSARI	22KSA10	FW	1	1	100	0	0	1	1	3	0	1	15	20	75	1	2	50	10674.6	32.1	74	8104.1	2569.3
22	8	1	AFC	KSA	51	1	ARG	3	4	2	1	1	3	12	SAUD ABDULHAMID	22KSA12	DF	0	0		0	0	1	6	7	0	5	17	22	77.2727	1	2	50	10565	32.8	73	8138.2	2425.7
22	9	1	UEFA	BEL	2	5	CAN	41	3	1	0	1	3	2	ALDERWEIRELD Toby	22BEL2	DF	0	0		0	0	0	0	3	0	10	73	76	96.0526	0	1	0	9639.5	29.5	26	8226.3	1413.1
22	9	1	UEFA	BEL	2	5	CAN	41	3	1	0	1	3	21	CASTAGNE Timothy	22BEL21	MF	0	0		0	0	0	0	2	0	4	32	41	78.0488	6	12	50	12433.8	33.5	86	8369.2	4065.8
22	9	1	UEFA	BEL	2	5	CAN	41	3	1	0	1	3	7	DE BRUYNE Kevin	22BEL7	MF	0	2	0	0	0	1	1	2	50	0	24	33	72.7273	0	0		11161.2	31.2	54	8636.5	2523.6
22	9	1	UEFA	BEL	2	5	CAN	41	3	1	0	1	3	19	DENDONCKER Leander	22BEL19	DF	0	1	0	0	0	0	1	2	50	3	75	75	100	5	5	100	10752.9	31	40	8545.3	2208.6
22	9	1	UEFA	BEL	2	5	CAN	41	3	1	0	1	3	5	VERTONGHEN Jan	22BEL5	DF	0	0		0	0	0	0	0		12	54	69	78.2609	1	2	50	9663.8	27.5	28	7956.2	1707.6
22	9	1	UEFA	BEL	2	5	CAN	41	3	1	0	1	3	6	WITSEL Axel	22BEL6	MF	0	0		0	0	0	0	4	25	3	42	43	97.6744	0	1	0	11959.6	26.5	49	8725.8	3232.6
22	9	1	CONCACAF	CAN	41	3	BEL	2	5	0	1	1	0	20	DAVID Jonathan	22CAN20	FW	0	7	0	0	0	0	0	0		0	15	21	71.4286	0	0		12360.5	30.8	72	8816.8	3544.9
22	9	1	CONCACAF	CAN	41	3	BEL	2	5	0	1	1	0	19	DAVIES Alphonso	22CAN19	FW	0	1	0	0	0	0	1	2	0	1	30	39	76.9231	1	1	100	11470.3	35.1	70	8414.6	3054.6
22	9	1	CONCACAF	CAN	41	3	BEL	2	5	0	1	1	0	2	JOHNSTON Alistair	22CAN2	DF	0	1	0	0	0	1	2	5	0	6	42	52	80.7692	0	1	0	11557.3	33.5	62	8429.8	3127.4
22	9	1	CONCACAF	CAN	41	3	BEL	2	5	0	1	1	0	4	MILLER Kamal	22CAN4	DF	0	0		0	0	0	0	2	50	4	39	42	92.8571	1	9	11.1111	10017.3	31.2	39	8122	1894.3
22	9	1	CONCACAF	CAN	41	3	BEL	2	5	0	1	1	0	5	VITORIA Steven	22CAN5	DF	0	0		0	0	0	1	1	0	5	43	48	89.5833	4	4	100	9989.4	28.7	40	7955.6	2033.9
22	10	1	CONCACAF	CRC	31	3	ESP	7	5	0	7	7	0	15	CALVO Francisco	22CRC15	DF	0	0		0	1	0	2	8	25	3	17	22	77.2727	4	5	80	10535.6	29.3	41	8793	1743.6
22	10	1	CONCACAF	CRC	31	3	ESP	7	5	0	7	7	0	12	CAMPBELL Joel	22CRC12	FW	0	0		0	2	0	0	2	100	1	19	24	79.1667	1	1	100	9945.3	26.3	26	8121.4	1824
22	10	1	CONCACAF	CRC	31	3	ESP	7	5	0	7	7	0	6	DUARTE Oscar	22CRC6	DF	0	0		0	0	0	1	7	0	7	13	21	61.9048	1	1	100	11256.7	28.5	26	9203.5	2053.2
22	10	1	CONCACAF	CRC	31	3	ESP	7	5	0	7	7	0	4	FULLER Keysher	22CRC4	DF	0	0		0	0	0	0	3	66.6667	6	10	14	71.4286	5	5	100	10255.6	32.1	57	7776.8	2478.7
22	10	1	CONCACAF	CRC	31	3	ESP	7	5	0	7	7	0	17	TEJEDAYeltsin	22CRC17	MF	0	0		0	0	0	1	6	33.3333	2	12	17	70.5882	0	2	0	12544.1	26.6	33	9985.1	2557.8
22	10	1	UEFA	ESP	7	5	CRC	31	3	7	0	7	3	2	AZPILICUETA Cesar	22ESP2	DF	0	0		1	0	0	0	1	0	0	101	106	95.283	1	1	100	11130.9	29.9	50	9030.5	2100.4
22	10	1	UEFA	ESP	7	5	CRC	31	3	7	0	7	3	9	GAVI	22ESP9	MF	1	1	100	0	0	0	1	2	0	1	69	74	93.2432	0	2	0	12822.9	32	64	10263.4	2559.4
22	10	1	UEFA	ESP	7	5	CRC	31	3	7	0	7	3	24	LAPORTE Aymeric	22ESP24	DF	0	0		0	0	0	0	1	0	4	141	146	96.5753	2	2	100	10475.9	33.2	25	9084.7	1391.2
22	10	1	UEFA	ESP	7	5	CRC	31	3	7	0	7	3	21	OLMO Dani	22ESP21	FW	1	4	25	0	1	0	0	2	0	0	58	64	90.625	4	7	57.1429	10102.1	33.4	61	7875.5	2226.5
22	10	1	UEFA	ESP	7	5	CRC	31	3	7	0	7	3	16	RODRI	22ESP16	MF	0	0		0	0	0	0	1	100	4	137	137	100	1	1	100	11248.7	29.9	41	9367.9	1880.7
22	11	1	UEFA	GER	11	5	JPN	24	1	1	2	1	0	6	KIMMICH Joshua	22GER6	MF	0	4	0	0	0	0	0	1	0	0	87	97	89.6907	0	0		13193	30.9	40	10346	2847
22	11	1	UEFA	GER	11	5	JPN	24	1	1	2	1	0	3	RAUM David	22GER3	DF	0	0		0	0	0	0	3	33.3333	1	61	67	91.0448	0	3	0	11982.2	33.8	74	8653.5	3328.7
22	11	1	UEFA	GER	11	5	JPN	24	1	1	2	1	0	2	RUEDIGER Antonio	22GER2	DF	0	3	0	0	0	0	0	1	100	5	111	115	96.5217	3	3	100	9725.2	32.8	41	7876.4	1848.7
22	11	1	UEFA	GER	11	5	JPN	24	1	1	2	1	0	23	SCHLOTTERBECK Nico	22GER23	DF	0	0		0	0	0	0	5	40	4	113	122	92.623	7	8	87.5	10185	28.6	41	8189.7	1995.3
22	11	1	UEFA	GER	11	5	JPN	24	1	1	2	1	0	15	SUELE Niklas	22GER15	DF	0	1	0	0	0	0	2	0		2	95	101	94.0594	0	0		10642.5	32.7	48	8740.7	1901.9
22	11	1	AFC	JPN	24	1	GER	11	5	2	1	1	3	6	ENDO Wataru	22JPN6	MF	0	0		0	0	0	0	12	16.6667	13	19	22	86.3636	2	2	100	11957.4	30.2	60	9064.9	2892.5
22	11	1	AFC	JPN	24	1	GER	11	5	2	1	1	3	4	I TAKURA Kou	22JPN4	DF	0	1	0	0	0	0	0	5	20	11	20	24	83.3333	1	1	100	9778.1	30.4	40	8176.5	1601.7
22	11	1	AFC	JPN	24	1	GER	11	5	2	1	1	3	14	ITO Junya	22JPN14	MF	0	1	0	0	1	0	0	2	0	4	5	14	35.7143	2	2	100	10444.9	33.9	65	8270.3	2173.6
22	11	1	AFC	JPN	24	1	GER	11	5	2	1	1	3	15	KAMADA Daichi	22JPN15	MF	0	1	0	0	1	0	0	7	14.2857	0	16	18	88.8889	1	2	50	12473.5	30.1	49	9817.9	2656.8
22	11	1	AFC	JPN	24	1	GER	11	5	2	1	1	3	22	YOSHIDA Maya	22JPN22	DF	0	0		0	0	0	0	0		11	36	44	81.8182	2	10	20	10186.2	30.6	37	8375.1	1811.1
22	12	1	UEFA	CRO	12	5	MAR	22	2	0	0	0	1	11	BROZOVIC Marcelo	22CRO11	MF	0	0		0	0	0	0	7	14.2857	1	85	97	87.6289	4	8	50	12440.5	31.5	45	9465.9	2974.5
22	12	1	UEFA	CRO	12	5	MAR	22	2	0	0	0	1	20	GVARDIOL Josko	22CRO20	DF	0	0		0	0	0	2	0		4	110	119	92.437	1	1	100	9625.9	32.9	40	8088.6	1538.3
22	12	1	UEFA	CRO	12	5	MAR	22	2	0	0	0	1	22	JURANOVIC Josip	22CRO22	DF	0	0		0	0	1	3	3	0	2	41	50	82	1	1	100	9276.2	31.7	45	7581.5	1694.8
22	12	1	UEFA	CRO	12	5	MAR	22	2	0	0	0	1	6	LOVREN Dejan	22CRO6	DF	0	1	0	0	0	0	0	4	75	7	80	88	90.9091	1	1	100	9170.3	32.7	36	7878.2	1292.1
22	12	1	UEFA	CRO	12	5	MAR	22	2	0	0	0	1	10	MODRIC Luka	22CRO10	MF	0	1	0	0	0	0	1	6	0	1	81	88	92.0455	6	7	85.7143	9621.3	29.9	44	7665.2	1956.1
22	12	1	UEFA	CRO	12	5	MAR	22	2	0	0	0	1	19	SOSA Borna	22CRO19	DF	0	0		0	0	0	0	2	0	6	47	57	82.4561	2	2	100	9078.7	33.8	33	7570.7	1508
22	12	1	CAF	MAR	22	2	CRO	12	5	0	0	0	1	5	AGUERD Nayef	22MAR5	DF	0	0		0	0	0	0	2	50	4	42	46	91.3043	0	0		9529.1	34.9	39	7827.2	1702
22	12	1	CAF	MAR	22	2	CRO	12	5	0	0	0	1	15	AMALLAH Selim	22MAR15	MF	0	0		0	0	0	0	5	20	1	9	14	64.2857	2	2	100	10996.7	32.2	52	8573	2423.7
22	12	1	CAF	MAR	22	2	CRO	12	5	0	0	0	1	4	AMRABAT Sofyan	22MAR4	MF	0	0		0	0	0	0	4	50	2	38	44	86.3636	5	8	62.5	10975.8	28.5	55	8771.9	2205
22	12	1	CAF	MAR	22	2	CRO	12	5	0	0	0	1	2	HAKIMI Achraf	22MAR2	DF	0	1	0	0	0	0	0	5	20	3	40	47	85.1064	0	1	0	9307.8	35.3	46	7419.3	1889.4
22	12	1	CAF	MAR	22	2	CRO	12	5	0	0	0	1	6	SAISS Romain	22MAR6	DF	0	0		0	0	0	1	3	33.3333	6	41	47	87.234	0	0		9148.2	31	35	7711.1	1437.1
22	12	1	CAF	MAR	22	2	CRO	12	5	0	0	0	1	7	ZIYECH Hakim	22MAR7	MF	0	2	0	0	0	0	4	11	9.09091	0	21	30	70	2	5	40	9886.1	28.5	62	7182.3	2703.8
22	13	1	CAF	CMR	43	2	SUI	15	5	0	1	1	0	21	CASTELLETTO Jean-Charles	22CMR21	DF	0	0		0	0	1	1	3	33.3333	6	39	43	90.6977	5	7	71.4286	9687.7	31.9	41	7885.8	1801.9
22	13	1	CAF	CMR	43	2	SUI	15	5	0	1	1	0	19	FAI Collins	22CMR19	DF	0	1	0	0	0	0	0	3	33.3333	2	39	53	73.5849	1	1	100	9983.2	32.6	53	7837.8	2144.4
22	13	1	CAF	CMR	43	2	SUI	15	5	0	1	1	0	3	NKOULOU Nicolas	22CMR3	DF	0	0		0	0	0	1	1	0	4	48	55	87.2727	0	1	0	9815.5	30.3	38	8030	1784.5
22	13	1	CAF	CMR	43	2	SUI	15	5	0	1	1	0	14	OUM GOUET Samuel	22CMR14	MF	0	0		0	0	0	0	2	50	6	46	50	92	0	0		10462.7	29.2	31	8240.4	2221.2
22	13	1	CAF	CMR	43	2	SUI	15	5	0	1	1	0	25	TOLO Nouhou	22CMR25	DF	0	0		0	0	0	1	5	20	5	36	41	87.8049	1	1	100	9991.3	34.4	60	7718.3	2273.1
22	13	1	CAF	CMR	43	2	SUI	15	5	0	1	1	0	8	ZAMBO ANGUISSA Andre-Frank	22CMR8	MF	0	1	0	0	0	0	1	2	0	0	55	60	91.6667	3	8	37.5	11552.9	30.6	46	8548	3005
22	13	1	UEFA	SUI	15	5	CMR	43	2	1	0	1	3	5	AKANJI Manuel	22SUI5	DF	0	1	0	0	0	0	0	1	0	3	56	61	91.8033	1	2	50	9798.5	34.3	29	7980.9	1817.5
22	13	1	UEFA	SUI	15	5	CMR	43	2	1	0	1	3	4	ELVEDI Nico	22SUI4	DF	0	1	0	0	0	0	1	4	25	10	60	63	95.2381	0	0		9736.1	32.8	37	8215.3	1519.8
22	13	1	UEFA	SUI	15	5	CMR	43	2	1	0	1	3	8	FREULER Remo	22SUI8	MF	0	0		0	0	0	4	5	60	1	60	65	92.3077	4	6	66.6667	11744.1	27.8	45	9156.9	2587.2
22	13	1	UEFA	SUI	15	5	CMR	43	2	1	0	1	3	3	WIDMER Silvan	22SUI3	DF	0	0		0	0	0	0	6	16.6667	10	37	43	86.0465	2	5	40	10648.3	32.8	59	8111.9	2537.5
22	13	1	UEFA	SUI	15	5	CMR	43	2	1	0	1	3	10	XHAKA Granit	22SUI10	MF	0	2	0	0	0	0	2	2	100	2	38	43	88.3721	1	2	50	11671.4	31.5	54	8582	3089.4
22	14	1	AFC	KOR	28	1	URU	14	4	0	0	0	1	6	HWANGInbeom	22KOR6	MF	0	2	0	0	0	0	0	3	33.3333	1	44	60	73.3333	0	0		11753	31.4	52	9102.7	2650.3
22	14	1	AFC	KOR	28	1	URU	14	4	0	0	0	1	5	JUNG Wooyoung	22KOR5	MF	0	0		0	0	0	4	3	100	2	42	49	85.7143	2	5	40	10626.7	30.1	36	8149.6	2478.1
22	14	1	AFC	KOR	28	1	URU	14	4	0	0	0	1	3	KIM Jinsu	22KOR3	DF	0	0		0	0	0	0	1	0	1	19	23	82.6087	0	0		10007.8	30.8	56	7540.8	2466.9
22	14	1	AFC	KOR	28	1	URU	14	4	0	0	0	1	4	KIM Minjae	22KOR4	DF	0	0		0	0	0	0	2	0	1	43	48	89.5833	6	11	54.5455	9070.5	32.1	40	7286.3	1784.2
22	14	1	AFC	KOR	28	1	URU	14	4	0	0	0	1	15	KIM Moonhwan	22KOR15	DF	0	0		0	0	0	0	3	33.3333	3	52	63	82.5397	2	2	100	10736.8	32.3	58	8327.4	2409.4
22	14	1	AFC	KOR	28	1	URU	14	4	0	0	0	1	19	KIM Younggwon	22KOR19	DF	0	0		0	0	0	0	1	0	0	32	40	80	2	8	25	8678	31.3	30	7188	1490
22	14	1	AFC	KOR	28	1	URU	14	4	0	0	0	1	7	SON Heungmin	22KOR7	MF	0	1	0	0	0	0	0	2	100	4	17	23	73.913	2	4	50	10137.2	33	55	8186.8	1951.5
22	14	1	CONMEBOL	URU	14	4	KOR	28	1	0	0	0	1	6	BENTANCUR Rodrigo	22URU6	MF	0	1	0	0	0	0	0	3	33.3333	0	71	79	89.8734	3	6	50	11609.5	30.5	43	9112.2	2498.4
22	14	1	CONMEBOL	URU	14	4	KOR	28	1	0	0	0	1	22	CACERES Martin	22URU22	DF	0	0		0	0	1	1	0		0	67	75	89.3333	6	11	54.5455	9211.7	30.3	25	7687.1	1524.5
22	14	1	CONMEBOL	URU	14	4	KOR	28	1	0	0	0	1	2	GIMENEZ Jose Maria	22URU2	DF	0	1	0	0	0	0	0	1	100	3	65	76	85.5263	9	15	60	9638	30.5	39	7860.7	1777.2
22	14	1	CONMEBOL	URU	14	4	KOR	28	1	0	0	0	1	3	GODIN Diego	22URU3	DF	0	1	0	0	0	0	0	3	33.3333	7	65	68	95.5882	7	11	63.6364	9477.3	30.5	29	8126.8	1351.5
22	14	1	CONMEBOL	URU	14	4	KOR	28	1	0	0	0	1	11	NUNEZ Darwin	22URU11	FW	0	1	0	0	0	0	1	1	0	1	10	14	71.4286	1	2	50	10602.9	33.7	55	8224.6	2379.2
22	14	1	CONMEBOL	URU	14	4	KOR	28	1	0	0	0	1	15	VALVERDE Federico	22URU15	MF	0	3	0	0	0	0	0	3	33.3333	1	52	59	88.1356	7	10	70	10657	33	49	8357.3	2298.7
22	15	1	CAF	GHA	61	2	POR	9	5	2	3	1	0	18	AMARTEY Daniel	22GHA18	DF	0	0		0	0	0	2	3	0	5	43	49	87.7551	3	6	50	10070.3	29.2	37	8565.8	1503.6
22	15	1	CAF	GHA	61	2	POR	9	5	2	3	1	0	5	PARTEY Thomas	22GHA5	MF	0	1	0	0	0	0	1	8	50	0	45	51	88.2353	0	1	0	10923.8	30.3	34	9006.7	1917.1
22	15	1	CAF	GHA	61	2	POR	9	5	2	3	1	0	17	RAHMAN Baba	22GHA17	DF	0	0		0	0	0	1	3	66.6667	1	27	35	77.1429	1	2	50	10278.9	33.5	59	7817.1	2462.8
22	15	1	CAF	GHA	61	2	POR	9	5	2	3	1	0	4	SALISU Mohammed	22GHA4	DF	0	0		0	0	0	3	4	50	5	33	46	71.7391	2	5	40	10028.9	32.2	41	8421.2	1607.6
22	15	1	CAF	GHA	61	2	POR	9	5	2	3	1	0	19	WILLIAMS Inaki	22GHA19	FW	0	1	0	0	0	0	0	0		1	15	17	88.2353	0	0		10150.5	33.7	51	7620	2530.6
22	15	1	UEFA	POR	9	5	GHA	61	2	3	2	1	3	8	BRUNO FERNANDES	22POR8	FW	0	0		2	0	1	1	2	0	1	49	53	92.4528	5	6	83.3333	11594.6	34	58	9036.8	2557.8
22	15	1	UEFA	POR	9	5	GHA	61	2	3	2	1	3	13	DANILO PEREIRA	22POR13	DF	0	0		0	0	1	1	2	100	4	70	75	93.3333	5	10	50	9277.9	30.4	35	7670.9	1606
22	15	1	UEFA	POR	9	5	GHA	61	2	3	2	1	3	20	JOAO CANCELO	22POR20	DF	0	0		0	0	0	0	3	33.3333	3	58	66	87.8788	4	5	80	10763.3	33.5	55	8679.5	2083.8
22	15	1	UEFA	POR	9	5	GHA	61	2	3	2	1	3	5	RAPHAEL GUERREIRO	22POR5	DF	0	0		0	0	0	0	1	0	1	67	76	88.1579	1	1	100	11105.7	31.1	60	8679.1	2427.8
22	15	1	UEFA	POR	9	5	GHA	61	2	3	2	1	3	4	RUBEN DIAS	22POR4	DF	0	0		0	0	0	1	1	100	3	65	67	97.0149	4	5	80	10502	32.5	33	8802.8	1699.2
22	16	1	CONMEBOL	BRA	1	4	SRB	21	5	2	0	2	3	6	ALEX SANDRO	22BRA6	DF	0	1	0	0	0	0	1	4	0	5	81	86	94.186	0	2	0	10357.2	32.6	49	8265	2092.1
22	16	1	CONMEBOL	BRA	1	4	SRB	21	5	2	0	2	3	5	CASEMIRO	22BRA5	MF	0	3	0	0	0	0	0	4	50	4	59	65	90.7692	3	5	60	11315.2	28.5	33	9108.7	2207.6
22	16	1	CONMEBOL	BRA	1	4	SRB	21	5	2	0	2	3	2	DANILO	22BRA2	DF	0	1	0	0	0	0	0	1	100	5	68	77	88.3117	0	4	0	9854.8	34.6	54	7207.8	2646.1
22	16	1	CONMEBOL	BRA	1	4	SRB	21	5	2	0	2	3	4	MARQUINHOS	22BRA4	DF	0	0		0	0	0	0	2	0	3	62	65	95.3846	0	2	0	9938	27.2	43	8063.7	1874.3
22	16	1	CONMEBOL	BRA	1	4	SRB	21	5	2	0	2	3	3	THIAGO SILVA	22BRA3	DF	0	1	0	0	0	0	0	2	0	1	69	73	94.5205	4	6	66.6667	8403.5	30.5	28	7037.1	1365.5
22	16	1	UEFA	SRB	21	5	BRA	1	4	0	2	2	0	4	MILENKOVIC Nikola	22SRB4	DF	0	1	0	0	0	0	3	11	27.2727	9	39	42	92.8571	2	6	33.3333	9873.9	31.6	42	8062	1810.9
22	16	1	UEFA	SRB	21	5	BRA	1	4	0	2	2	0	20	MILINKOVIC-SAVIC Sergej	22SRB20	MF	0	0		0	0	0	0	3	33.3333	1	27	36	75	2	4	50	12306.2	28.4	42	9555.7	2750.5
22	16	1	UEFA	SRB	21	5	BRA	1	4	0	2	2	0	2	PAVLOVIC Strahinja	22SRB2	DF	0	1	0	0	0	1	1	9	11.1111	9	30	34	88.2353	2	7	28.5714	10666.2	33.4	59	8621.5	2044.7
22	16	1	UEFA	SRB	21	5	BRA	1	4	0	2	2	0	10	TADIC Dusan	22SRB10	FW	0	0		0	0	0	1	3	33.3333	0	20	29	68.9655	0	0		12261.6	30.4	53	9154.5	3108.3
22	16	1	UEFA	SRB	21	5	BRA	1	4	0	2	2	0	5	VELJKOVIC Milos	22SRB5	DF	0	0		0	0	0	0	3	0	10	40	43	93.0233	3	4	75	10282.7	27	29	8746.5	1536.1
22	17	1	UEFA	WAL	19	5	IRN	20	1	0	2	2	0	11	BALE Gareth	22WAL11	FW	0	1	0	0	1	0	0	0		1	16	22	72.7273	0	1	0	10036.4	29	30	8211.8	1824.6
22	17	1	UEFA	WAL	19	5	IRN	20	1	0	2	2	0	4	DAVIES Ben	22WAL4	DF	0	1	0	0	0	0	0	3	33.3333	7	62	72	86.1111	11	15	73.3333	10150.9	30.5	40	7942.1	2209.9
22	17	1	AFC	IRN	20	1	WAL	19	5	2	0	2	3	19	HOSSEINI Majid	22IRN19	DF	0	0		0	0	0	2	4	50	8	20	27	74.0741	1	4	25	10302.6	29.1	39	8774.8	1528.9
22	17	1	UEFA	WAL	19	5	IRN	20	1	0	2	2	0	5	MEPHAM Chris	22WAL5	DF	0	0		0	0	0	2	1	0	11	49	56	87.5	3	11	27.2727	10234.3	31.4	39	8110.7	2124.7
22	17	1	AFC	IRN	20	1	WAL	19	5	2	0	2	3	5	MGHAMMADI Milad	22IRN5	DF	0	0		0	0	0	2	7	14.2857	9	20	31	64.5161	1	7	14.2857	10878.5	33.7	69	8613.5	2264.8
22	17	1	UEFA	WAL	19	5	IRN	20	1	0	2	2	0	13	MOORE Kieffer	22WAL13	FW	0	2	0	0	1	0	1	0		3	13	18	72.2222	0	0		11001.6	32.7	75	8423.9	2576.5
22	17	1	AFC	IRN	20	1	WAL	19	5	2	0	2	3	8	POURALIGANJI Morteza	22IRN8	DF	0	1	0	0	0	0	1	1	0	4	13	21	61.9048	1	7	14.2857	10557.7	30.8	50	8175.9	2381.8
22	17	1	AFC	IRN	20	1	WAL	19	5	2	0	2	3	23	REZAEIAN Ramin	22IRN23	DF	1	2	50	0	0	1	0	7	42.8571	2	28	43	65.1163	4	12	33.3333	11844.9	32.1	76	8626.6	3218.2
22	17	1	UEFA	WAL	19	5	IRN	20	1	0	2	2	0	6	RODON Joe	22WAL6	DF	0	0		0	0	1	1	2	50	11	50	52	96.1538	0	1	0	9790.8	34.4	45	8003	1787.8
22	17	1	AFC	IRN	20	1	WAL	19	5	2	0	2	3	9	TAREMI Mehdi	22IRN9	FW	0	2	0	1	0	0	0	0		0	17	25	68	0	0		11574.8	32.1	77	8422.9	3151.8
22	17	1	UEFA	WAL	19	5	IRN	20	1	0	2	2	0	3	WILLIAMS Neco	22WAL3	DF	0	3	0	0	0	0	2	6	16.6667	2	40	53	75.4717	3	6	50	10915	31.7	63	8082.6	2833.6
22	18	1	AFC	QAT	50	1	SEN	18	2	1	3	2	0	3	ABDELKARIM HASSAN	22QAT3	MF	0	4	0	0	1	0	0	8	12.5	2	33	46	71.7391	7	16	43.75	10110.5	33.7	42	8524.1	1587.4
22	18	1	AFC	QAT	50	1	SEN	18	2	1	3	2	0	11	AKRAM AFIF	22QAT11	FW	0	2	0	0	1	0	1	2	0	0	37	41	90.2439	5	6	83.3333	9688	34.4	49	7611.8	2077.1
22	18	1	AFC	QAT	50	1	SEN	18	2	1	3	2	0	19	ALMOEZ ALI	22QAT19	FW	0	2	0	0	1	0	1	5	0	1	17	22	77.2727	0	1	0	11268.2	32.3	51	8925.5	2342.7
22	18	1	AFC	QAT	50	1	SEN	18	2	1	3	2	0	23	ASSIM MADIBO	22QAT23	MF	0	0		0	0	1	0	9	11.1111	2	38	40	95	1	2	50	11296.2	29.3	43	8773.8	2523.6
22	18	1	AFC	QAT	50	1	SEN	18	2	1	3	2	0	16	BOUALEM KHOUKHI	22QAT16	DF	0	0		0	0	0	1	3	66.6667	9	57	64	89.0625	7	10	70	9270.6	31.8	31	7755.8	1514.9
22	18	1	AFC	QAT	50	1	SEN	18	2	1	3	2	0	17	I SMAI L MOHAMAD	22QAT17	DF	0	1	0	1	1	1	1	4	0	2	26	36	72.2222	0	2	0	11033.8	33.6	64	8276.5	2758.5
22	18	1	CAF	SEN	18	2	QAT	50	1	3	1	2	3	3	KOULI BALY Kalidou	22SEN3	DF	0	0		0	0	0	1	3	33.3333	9	59	67	88.0597	4	11	36.3636	8846.4	29.6	36	7100.2	1746.3
22	18	1	CAF	SEN	18	2	QAT	50	1	3	1	2	3	5	GUEYE I drissa Gana	22SEN5	MF	0	1	0	0	0	0	0	2	50	0	46	51	90.1961	1	2	50	11709.7	29.8	61	8815	2894.7
22	18	1	CAF	SEN	18	2	QAT	50	1	3	1	2	3	9	DIA Boulaye	22SEN9	FW	1	1	100	0	0	1	2	1	0	1	14	20	70	1	1	100	11547.4	34.1	68	8752.9	2794.5
22	18	1	CAF	SEN	18	2	QAT	50	1	3	1	2	3	21	SABALY Youssouf	22SEN21	DF	0	0		0	0	0	1	2	50	2	69	76	90.7895	3	5	60	10532.2	30.9	57	7999.2	2533
22	18	1	CAF	SEN	18	2	QAT	50	1	3	1	2	3	22	DIALLO Abdou	22SEN22	DF	0	0		0	0	0	0	0		5	63	73	86.3014	8	14	57.1429	9787.4	30.9	29	8078.5	1708.9
22	19	1	UEFA	NED	8	5	ECU	44	4	1	1	0	1	5	AKE Nathan	22NED5	DF	0	0		0	0	0	0	3	33.3333	5	75	79	94.9367	2	5	40	9586.3	30.9	37	7836.8	1749.5
22	19	1	UEFA	NED	8	5	ECU	44	4	1	1	0	1	17	BLIND Daley	22NED17	DF	0	0		0	0	0	0	2	0	4	53	62	85.4839	4	8	50	10111.8	29.1	41	7983.2	2128.5
22	19	1	CONMEBOL	ECU	44	4	NED	8	5	1	1	0	1	23	CAICEDO Moises	22ECU23	MF	0	2	0	0	0	0	3	8	25	2	40	49	81.6327	1	3	33.3333	10679.7	32.4	51	8487.2	2193.6
22	19	1	UEFA	NED	8	5	ECU	44	4	1	1	0	1	21	DE JONG Frenkie	22NED21	MF	0	0		0	0	0	1	6	50	1	63	67	94.0299	1	1	100	11324	33.2	41	9144.2	2178.7
22	19	1	UEFA	NED	8	5	ECU	44	4	1	1	0	1	22	DUMFRIES Denzel	22NED22	DF	0	0		0	0	0	3	2	0	0	18	27	66.6667	1	2	50	10612.1	31.5	69	7620.6	2991.6
22	19	1	CONMEBOL	ECU	44	4	NED	8	5	1	1	0	1	7	ESTUPINAN Pervis	22ECU7	DF	0	2	0	0	1	0	2	3	33.3333	0	41	53	77.3585	3	4	75	10060.4	32	77	7237.4	2822
22	19	1	CONMEBOL	ECU	44	4	NED	8	5	1	1	0	1	3	HINCAPIE Piero	22ECU3	DF	0	0		0	0	0	3	6	0	13	27	33	81.8182	2	9	22.2222	10262.5	31	50	8541.5	1721.1
22	19	1	CONMEBOL	ECU	44	4	NED	8	5	1	1	0	1	20	MENDEZ Jhegson	22ECU20	MF	0	0		0	0	1	0	3	0	0	58	65	89.2308	2	4	50	10371.7	29	35	8504.7	1867
22	19	1	CONMEBOL	ECU	44	4	NED	8	5	1	1	0	1	25	POROZO Jackson	22ECU25	DF	0	0		0	1	0	0	2	50	6	31	34	91.1765	3	5	60	9792.1	31.2	50	8044.3	1747.9
22	19	1	CONMEBOL	ECU	44	4	NED	8	5	1	1	0	1	17	PRECIADO Angelo	22ECU17	DF	0	3	0	0	0	0	0	1	0	3	22	33	66.6667	0	3	0	10251.1	31.6	60	8116.8	2134.3
22	19	1	UEFA	NED	8	5	ECU	44	4	1	1	0	1	2	TIMBER Jurrien	22NED2	DF	0	0		0	0	0	6	6	33.3333	6	57	62	91.9355	4	7	57.1429	9120.5	31.6	31	7673	1446.5
22	19	1	CONMEBOL	ECU	44	4	NED	8	5	1	1	0	1	2	TORRES Felix	22ECU2	DF	0	0		0	0	0	0	1	100	13	54	61	88.5246	4	11	36.3636	8804.3	32.4	22	7577	1226.4
22	19	1	UEFA	NED	8	5	ECU	44	4	1	1	0	1	4	VAN DIJK Virgil	22NED4	DF	0	0		0	0	0	0	3	0	14	48	52	92.3077	4	7	57.1429	8867.7	31.4	32	7122.5	1745.1
22	20	1	CONCACAF	USA	16	3	ENG	5	5	0	0	0	1	4	ADAMS Tyler	22USA4	MF	0	0		0	0	0	1	5	40	4	42	43	97.6744	2	3	66.6667	11706.2	32	67	8305.5	3399.5
22	20	1	UEFA	ENG	5	5	USA	16	3	0	0	0	1	9	KANE Harry	22ENG9	FW	0	2	0	0	0	0	0	3	66.6667	0	16	22	72.7273	0	0		10314.3	33	28	8725.9	1589.4
22	20	1	UEFA	ENG	5	5	USA	16	3	0	0	0	1	6	MAGUIRE Harry	22ENG6	DF	0	1	0	0	0	0	2	2	50	10	67	74	90.5405	8	11	72.7273	9754	28.5	32	8213.8	1539.2
22	20	1	UEFA	ENG	5	5	USA	16	3	0	0	0	1	19	MOUNT Mason	22ENG19	MF	0	2	0	0	0	0	2	2	0	0	24	30	80	1	1	100	11038.2	32.2	62	8160.6	2877.7
22	20	1	CONCACAF	USA	16	3	ENG	5	5	0	0	0	1	6	MUSAH Yunus	22USA6	MF	0	1	0	0	0	0	4	5	20	0	29	34	85.2941	2	3	66.6667	12033.3	31.1	63	8716.9	3316.4
22	20	1	CONCACAF	USA	16	3	ENG	5	5	0	0	0	1	10	PULISIC Christian	22USA10	FW	0	4	0	0	0	0	2	1	0	1	23	29	79.3103	2	5	40	11847.5	33	59	8869.1	2978.5
22	20	1	CONCACAF	USA	16	3	ENG	5	5	0	0	0	1	13	REAM Tim	22USA13	DF	0	0		0	0	0	0	0		5	44	49	89.7959	2	5	40	9545	27.5	31	7829.8	1715.3
22	20	1	UEFA	ENG	5	5	USA	16	3	0	0	0	1	4	RICE Declan	22ENG4	MF	0	0		0	0	0	0	2	0	4	54	56	96.4286	5	7	71.4286	12086.8	30.8	47	9264.6	2822.2
22	20	1	CONCACAF	USA	16	3	ENG	5	5	0	0	0	1	5	ROBINSON Antonee	22USA5	DF	0	0		0	0	0	0	1	0	3	32	37	86.4865	0	2	0	10532.2	34.4	68	7917	2615.2
22	20	1	UEFA	ENG	5	5	USA	16	3	0	0	0	1	3	SHAW Luke	22ENG3	DF	0	0		0	0	0	2	0		2	66	78	84.6154	6	7	85.7143	10245	32.4	51	7998.3	2246.8
22	20	1	UEFA	ENG	5	5	USA	16	3	0	0	0	1	5	STONES John	22ENG5	DF	0	1	0	0	0	0	1	2	0	3	86	88	97.7273	7	8	87.5	9900.4	29.4	40	7738.1	2161.2
22	20	1	UEFA	ENG	5	5	USA	16	3	0	0	0	1	12	TRIPPIER Kieran	22ENG12	DF	0	0		0	0	0	1	3	33.3333	1	61	68	89.7059	2	3	66.6667	10833.6	31.3	52	8419.8	2414.9
22	20	1	CONCACAF	USA	16	3	ENG	5	5	0	0	0	1	3	ZIMMERMAN Walker	22USA3	DF	0	0		0	0	0	1	2	0	6	60	67	89.5522	3	9	33.3333	9945.8	33	27	8433	1512.8
22	21	1	AFC	AUS	38	1	TUN	30	2	1	0	1	3	16	BEHICH Aziz	22AUS16	DF	0	0		0	0	0	1	3	66.6667	6	29	38	76.3158	0	8	0	10344.1	31.9	33	8402.5	1940.6
22	21	1	AFC	AUS	38	1	TUN	30	2	1	0	1	3	22	IRVINE Jackson	22AUS22	MF	0	1	0	0	0	0	3	3	0	6	27	28	96.4286	1	2	50	11941.9	31.5	54	9030.4	2911.4
22	21	1	AFC	AUS	38	1	TUN	30	2	1	0	1	3	13	MOOY Aaron	22AUS13	MF	0	1	0	0	0	0	2	6	33.3333	8	33	45	73.3333	2	6	33.3333	11995.6	31.3	47	9245.1	2750.7
22	21	1	AFC	AUS	38	1	TUN	30	2	1	0	1	3	4	ROWLES Kye	22AUS4	DF	0	0		0	0	0	1	4	25	14	16	18	88.8889	1	1	100	10735.7	31	47	8616.5	2119.2
22	21	1	AFC	AUS	38	1	TUN	30	2	1	0	1	3	19	SOUTTAR Harry	22AUS19	DF	0	0		0	0	0	0	3	66.6667	12	22	28	78.5714	5	10	50	9731.4	33.7	37	8039.1	1693.2
22	21	1	CAF	TUN	30	2	AUS	38	1	0	1	1	0	3	TALBI Montassar	22TUN3	DF	0	1	0	0	0	0	4	1	0	8	48	54	88.8889	10	11	90.9091	10436.9	30.2	47	8333.9	2103.1
22	21	1	CAF	TUN	30	2	AUS	38	1	0	1	1	0	4	MERIAH Yassine	22TUN4	DF	0	0		0	0	0	0	2	0	12	66	81	81.4815	3	12	25	9719.4	32.2	36	8196.4	1523
22	21	1	CAF	TUN	30	2	AUS	38	1	0	1	1	0	7	MSAKNI Youssef	22TUN7	FW	0	6	0	0	0	0	0	2	0	0	31	38	81.5789	1	3	33.3333	9960.8	30.5	42	8041.4	1919.4
22	21	1	CAF	TUN	30	2	AUS	38	1	0	1	1	0	17	SKHIRI Ellyes	22TUN17	MF	0	0		0	0	0	0	2	50	4	49	55	89.0909	3	5	60	12823	29.2	56	9828.8	2995.5
22	21	1	CAF	TUN	30	2	AUS	38	1	0	1	1	0	23	SLITI Naim	22TUN23	FW	0	1	0	0	2	0	0	3	33.3333	0	22	30	73.3333	0	1	0	11323.1	29.7	56	8656.5	2667.8
22	21	1	CAF	TUN	30	2	AUS	38	1	0	1	1	0	24	ABDI Ali	22TUN24	DF	0	0		0	1	1	4	3	0	14	41	53	77.3585	1	9	11.1111	11175.5	34.2	72	8395.1	2780.5
22	22	1	UEFA	POL	26	5	KSA	51	1	2	0	2	3	18	BERESZYNSKI Bartosz	22POL18	DF	0	0		0	0	0	0	4	25	2	20	29	68.9655	0	4	0	10867.6	32.1	50	8838.6	2027.9
22	22	1	UEFA	POL	26	5	KSA	51	1	2	0	2	3	6	BIELIK Krystian	22POL6	MF	0	1	0	0	0	0	4	4	0	5	25	26	96.1538	1	2	50	11402.5	26.2	33	8891.6	2510.9
22	22	1	UEFA	POL	26	5	KSA	51	1	2	0	2	3	2	CASH Matty	22POL2	DF	0	0		0	0	1	4	4	0	3	27	34	79.4118	2	2	100	10707.3	32.5	59	8315.3	2390.9
22	22	1	UEFA	POL	26	5	KSA	51	1	2	0	2	3	24	FRANKOWSKI Przemyslaw	22POL24	MF	0	0		0	0	0	0	6	0	2	20	25	80	2	5	40	11825.1	33.2	59	8878.3	2946.9
22	22	1	UEFA	POL	26	5	KSA	51	1	2	0	2	3	15	GLIK Kamil	22POL15	DF	0	0		0	0	0	0	2	0	9	26	28	92.8571	3	5	60	9133	27.2	13	7855.3	1278.6
22	22	1	UEFA	POL	26	5	KSA	51	1	2	0	2	3	14	KIWIOR Jakub	22POL14	DF	0	0		0	0	1	1	1	0	4	31	36	86.1111	6	10	60	9587.9	29.5	34	8056.7	1530.2
22	22	1	UEFA	POL	26	5	KSA	51	1	2	0	2	3	10	KRYCHOWIAK Grzegorz	22POL10	MF	0	0		0	0	0	1	7	0	1	17	25	68	4	9	44.4444	10632.7	32	49	8336.1	2296.7
22	22	1	UEFA	POL	26	5	KSA	51	1	2	0	2	3	9	LEWANDOWSKI Robert	22POL9	FW	1	4	25	1	0	0	2	1	100	3	13	17	76.4706	0	1	0	10845	33.6	48	8821.3	2023.7
22	22	1	AFC	KSA	51	1	POL	26	5	0	2	2	0	4	ABDULELAH ALAMRI	22KSA4	DF	0	0		0	0	1	1	2	0	4	51	59	86.4407	10	13	76.9231	10014.1	33.7	51	7950.2	2063.9
22	22	1	AFC	KSA	51	1	POL	26	5	0	2	2	0	5	ALI ALBULAYHI	22KSA5	DF	0	0		0	0	0	0	4	25	5	56	61	91.8033	3	4	75	10128.7	30.9	47	8282.3	1846.5
22	22	1	AFC	KSA	51	1	POL	26	5	0	2	2	0	9	FERAS ALBRIKAN	22KSA9	FW	0	1	0	0	0	0	1	1	0	1	22	26	84.6154	0	0		10732.2	31.4	61	8588.9	2143.3
22	22	1	AFC	KSA	51	1	POL	26	5	0	2	2	0	23	MOHAMED KANNO	22KSA23	MF	0	4	0	0	0	0	0	2	50	3	68	76	89.4737	3	8	37.5	10519.1	34.2	31	8525.7	1994.5
22	22	1	AFC	KSA	51	1	POL	26	5	0	2	2	0	10	SALEM ALDAWSARI	22KSA10	FW	0	4	0	0	0	0	0	2	50	0	61	69	88.4058	3	5	60	10466.8	32.3	77	7447.2	3019.7
22	22	1	AFC	KSA	51	1	POL	26	5	0	2	2	0	12	SAUD ABDULHAMID	22KSA12	DF	0	1	0	0	0	0	1	3	0	0	54	59	91.5254	1	2	50	10612	33.5	75	7831.6	2781.4
22	23	1	UEFA	DEN	10	5	FRA	4	5	1	2	1	0	2	ANDERSEN Joachim	22DEN2	DF	0	2	0	1	0	0	1	3	0	8	42	44	95.4545	6	7	85.7143	9912.1	30.8	41	7954.4	1957.7
22	23	1	UEFA	DEN	10	5	FRA	4	5	1	2	1	0	6	CHRISTENSEN Andreas	22DEN6	DF	1	1	100	0	0	1	1	1	0	3	68	72	94.4444	3	6	50	9211	31.8	27	8027.4	1184.5
22	23	1	UEFA	DEN	10	5	FRA	4	5	1	2	1	0	10	ERIKSEN Christian	22DEN10	MF	0	2	0	0	0	0	1	3	0	0	54	62	87.0968	6	9	66.6667	11882.7	30.4	46	9401.6	2482.3
22	23	1	UEFA	FRA	4	5	DEN	10	5	2	1	1	3	22	HERNANDEZ Theo	22FRA22	DF	0	0		1	0	0	0	6	0	4	64	71	90.1408	4	6	66.6667	9969.8	33.7	55	7783.4	2185.4
22	23	1	UEFA	DEN	10	5	FRA	4	5	1	2	1	0	23	HOJBJERG Pierre-Emile	22DEN23	MF	0	1	0	0	0	0	0	6	66.6667	0	62	70	88.5714	10	14	71.4286	10571.9	32.8	41	8327.5	2244.4
22	23	1	UEFA	FRA	4	5	DEN	10	5	2	1	1	3	5	KOUNDE Jules	22FRA5	DF	0	2	0	0	0	1	1	1	100	4	50	64	78.125	4	5	80	10858.2	33	46	8559.5	2299.7
22	23	1	UEFA	DEN	10	5	FRA	4	5	1	2	1	0	5	MAEHLE Joakim	22DEN5	DF	0	1	0	0	0	0	0	7	0	3	37	40	92.5	1	2	50	11140	31.3	64	8241.3	2898.7
22	23	1	UEFA	FRA	4	5	DEN	10	5	2	1	1	3	10	MBAPPE Kylian	22FRA10	FW	2	6	33.3333	0	0	0	0	0		0	26	31	83.871	1	1	100	8106.7	35.2	44	6446.5	1661.1
22	23	1	UEFA	DEN	10	5	FRA	4	5	1	2	1	0	3	NELSSON Victor	22DEN3	DF	0	0		0	0	0	0	0		3	67	69	97.1014	4	5	80	9504.1	31.1	31	7995.8	1508.3
22	23	1	UEFA	FRA	4	5	DEN	10	5	2	1	1	3	14	RABIOT Adrien	22FRA14	MF	0	4	0	0	0	0	1	6	50	4	41	43	95.3488	3	3	100	11686.7	33.4	64	8921.6	2766.2
22	23	1	UEFA	FRA	4	5	DEN	10	5	2	1	1	3	8	TCHOUAMENI Aurelien	22FRA8	MF	0	2	0	0	0	0	1	6	16.6667	1	65	66	98.4848	3	4	75	11583.3	32.9	35	8977	2606.3
22	23	1	UEFA	FRA	4	5	DEN	10	5	2	1	1	3	18	UPAMECANO Dayot	22FRA18	DF	0	0		0	0	0	0	3	33.3333	5	53	56	94.6429	5	7	71.4286	10111.8	34.3	49	8232	1879.7
22	24	1	CONMEBOL	ARG	3	4	MEX	13	3	2	0	2	3	8	ACUNA Marcos	22ARG8	MF	0	0		0	0	0	1	4	50	1	28	34	82.3529	0	1	0	9990.9	29.6	47	8214.4	1776.4
22	24	1	CONCACAF	MEX	13	3	ARG	3	4	0	2	2	0	2	ARAUJO Nestor	22MEX2	DF	0	0		0	0	1	2	1	0	3	41	49	83.6735	1	7	14.2857	9685.8	30.2	31	8194.2	1491.6
22	24	1	CONCACAF	MEX	13	3	ARG	3	4	0	2	2	0	24	CHAVEZ Luis	22MEX24	MF	0	0		0	0	0	2	6	16.6667	1	19	25	76	0	1	0	11063.2	29.9	46	8422.4	2640.8
22	24	1	CONMEBOL	ARG	3	4	MEX	13	3	2	0	2	3	7	DE PAUL Rodrigo	22ARG7	MF	0	0		0	0	0	0	6	33.3333	1	57	66	86.3636	0	2	0	10934.1	33.2	66	8177.7	2756.5
22	24	1	CONCACAF	MEX	13	3	ARG	3	4	0	2	2	0	23	GALLARDO Jesus	22MEX23	DF	0	0		0	0	0	2	5	0	7	19	25	76	1	4	25	10231	34.4	53	8265.6	1964.4
22	24	1	CONCACAF	MEX	13	3	ARG	3	4	0	2	2	0	16	HERRERA Hector	22MEX16	MF	0	0		0	0	1	4	7	28.5714	4	34	37	91.8919	2	3	66.6667	10619.8	29.5	39	8526.6	2093.1
22	24	1	CONMEBOL	ARG	3	4	MEX	13	3	2	0	2	3	25	MARTINEZ Lisandro	22ARG25	DF	0	0		0	1	0	0	1	0	8	47	51	92.1569	0	0		9379	30.2	22	8214.2	1165.8
22	24	1	CONMEBOL	ARG	3	4	MEX	13	3	2	0	2	3	10	MESSI Lionel	22ARG10	FW	1	2	50	1	0	0	3	5	0	0	36	42	85.7143	0	0		8406.3	29.7	38	6997.4	1409
22	24	1	CONCACAF	MEX	13	3	ARG	3	4	0	2	2	0	3	MONTES Cesar	22MEX3	DF	0	1	0	0	0	0	0	0		6	49	55	89.0909	2	6	33.3333	9361.7	28.8	27	7898.5	1462.3
22	24	1	CONCACAF	MEX	13	3	ARG	3	4	0	2	2	0	15	MORENO Hector	22MEX15	DF	0	0		0	0	0	1	2	50	7	36	42	85.7143	2	4	50	8635.9	27.3	18	7567.7	1069.1
22	24	1	CONMEBOL	ARG	3	4	MEX	13	3	2	0	2	3	19	OTAMENDI Nicolas	22ARG19	DF	0	0		0	0	0	3	5	20	6	75	79	94.9367	1	3	33.3333	8967.1	30.8	33	7628.3	1338.8
22	25	1	CONCACAF	CRC	31	3	JPN	24	1	1	0	1	3	15	CALVO Francisco	22CRC15	DF	0	1	0	0	0	1	3	2	50	3	69	77	89.6104	4	10	40	9667	30.8	37	7969.5	1697.6
22	25	1	CONCACAF	CRC	31	3	JPN	24	1	1	0	1	3	6	DUARTE Oscar	22CRC6	DF	0	0		0	0	0	0	4	75	4	40	47	85.1064	3	7	42.8571	9350.5	28.7	26	8191.9	1158.6
22	25	1	AFC	JPN	24	1	CRC	31	3	0	1	1	0	6	ENDO Wataru	22JPN6	MF	0	3	0	0	0	1	3	6	33.3333	4	72	83	86.747	1	6	16.6667	10105.6	27.6	30	8432.2	1673.5
22	25	1	CONCACAF	CRC	31	3	JPN	24	1	1	0	1	3	4	FULLER Keysher	22CRC4	DF	1	1	100	0	1	0	2	6	16.6667	8	19	22	86.3636	0	3	0	9558	33.3	60	7512.6	2045.5
22	25	1	AFC	JPN	24	1	CRC	31	3	0	1	1	0	4	ITAKURA Kou	22JPN4	DF	0	1	0	0	0	1	1	7	28.5714	7	63	64	98.4375	1	4	25	8215.7	28.9	24	7160.8	1055.7
22	25	1	AFC	JPN	24	1	CRC	31	3	0	1	1	0	15	KAMADA Daichi	22JPN15	MF	0	2	0	0	0	0	1	2	0	1	28	35	80	1	1	100	10875.6	31.2	50	8859.3	2016.3
22	25	1	AFC	JPN	24	1	CRC	31	3	0	1	1	0	13	MORITA Hidemasa	22JPN13	MF	0	1	0	0	0	0	1	2	0	1	56	64	87.5	4	5	80	10817.4	30	43	8587.9	2229.4
22	25	1	CONCACAF	CRC	31	3	JPN	24	1	1	0	1	3	8	OVIEDO Bryan	22CRC8	DF	0	0		0	0	0	1	5	20	6	30	37	81.0811	1	4	25	9590.9	29.4	46	7857.8	1733.1
22	25	1	CONCACAF	CRC	31	3	JPN	24	1	1	0	1	3	17	TEJEDA Yeltsin	22CRC17	MF	0	0		1	0	0	0	2	50	2	40	45	88.8889	3	3	100	10516.9	25.1	27	8838.4	1677.5
22	25	1	CONCACAF	CRC	31	3	JPN	24	1	1	0	1	3	19	WASTON Kendall	22CRC19	DF	0	0		0	0	0	0	2	50	6	34	38	89.4737	6	9	66.6667	8820.3	28.7	30	7717.8	1102.5
22	25	1	AFC	JPN	24	1	CRC	31	3	0	1	1	0	22	YOSHIDA Maya	22JPN22	DF	0	0		0	0	0	0	0		3	110	114	96.4912	4	7	57.1429	9104.3	26.5	15	7944.4	1160.8
22	26	1	UEFA	BEL	2	5	MAR	22	2	0	2	2	0	2	ALDERWEIRELD Toby	22BEL2	DF	0	0		0	0	0	0	0		4	99	103	96.1165	3	5	60	9328.3	29.4	22	8070.9	1257.5
22	26	1	UEFA	BEL	2	5	MAR	22	2	0	2	2	0	5	VERTONGHEN Jan	22BEL5	DF	0	1	0	0	0	0	0	0		5	98	101	97.0297	1	2	50	8398.8	28.1	24	7164.2	1234.6
22	26	1	UEFA	BEL	2	5	MAR	22	2	0	2	2	0	6	WITSEL Axel	22BEL6	MF	0	0		0	0	0	1	4	75	0	78	79	98.7342	1	2	50	10309.3	29.1	34	8235.1	2074.2
22	26	1	UEFA	BEL	2	5	MAR	22	2	0	2	2	0	7	DE BRUYNE Kevin	22BEL7	MF	0	3	0	0	0	0	2	2	50	1	38	54	70.3704	1	1	100	10146	30.6	37	8284.2	1861.7
22	26	1	UEFA	BEL	2	5	MAR	22	2	0	2	2	0	21	CASTAGNETimothy	22BEL21	MF	0	0		0	0	0	1	3	0	2	65	71	91.5493	0	0		10913.9	30.6	67	8411.3	2502.6
22	26	1	CAF	MAR	22	2	BEL	2	5	2	0	2	3	3	MAZRAOUI Noussair	22MAR3	DF	0	1	0	0	0	0	0	6	0	3	26	28	92.8571	5	14	35.7143	10293.6	33.5	54	8433.5	1860.1
22	26	1	CAF	MAR	22	2	BEL	2	5	2	0	2	3	4	AMRABATSofyan	22MAR4	MF	0	0		0	1	0	0	6	0	3	36	38	94.7368	0	1	0	11215	32.6	46	8904.7	2311.4
22	26	1	CAF	MAR	22	2	BEL	2	5	2	0	2	3	5	AGUERDNayef	22MAR5	DF	0	0		0	0	0	0	1	0	4	38	42	90.4762	0	1	0	9618.5	33.5	41	8038.2	1580.3
22	26	1	CAF	MAR	22	2	BEL	2	5	2	0	2	3	6	SAISS Romain	22MAR6	DF	1	1	100	0	1	0	3	7	42.8571	16	31	34	91.1765	0	1	0	9496.8	31.9	40	7924.1	1572.6
22	26	1	CAF	MAR	22	2	BEL	2	5	2	0	2	3	7	ZIYECHHakim	22MAR7	MF	0	3	0	0	1	0	2	6	0	0	19	24	79.1667	3	4	75	9703.2	31.3	62	7039.7	2663.5
22	27	1	UEFA	CRO	12	5	CAN	41	3	4	1	3	3	11	BROZOVIC Marcelo	22CRO11	MF	0	1	0	0	0	0	2	11	0	1	54	59	91.5254	6	7	85.7143	13740	29.2	59	9418.8	4321.2
22	27	1	CONCACAF	CAN	41	3	CRO	12	5	1	4	3	0	11	BUCHANAN Tajon	22CAN11	FW	0	1	0	1	1	1	1	5	40	1	22	33	66.6667	1	3	33.3333	12129.8	33.8	66	9109.4	3020.2
22	27	1	CONCACAF	CAN	41	3	CRO	12	5	1	4	3	0	19	DAVIES Alphonso	22CAN19	FW	1	3	33.3333	0	0	0	1	1	100	2	31	39	79.4872	1	1	100	10789.9	35.6	57	8197.1	2591.8
22	27	1	UEFA	CRO	12	5	CAN	41	3	4	1	3	3	20	GVARDIOL Josko	22CRO20	DF	0	0		0	0	0	1	6	33.3333	9	44	49	89.7959	0	2	0	11200.8	33	54	8924.8	2275.9
22	27	1	CONCACAF	CAN	41	3	CRO	12	5	1	4	3	0	2	JOHNSTON Alistair	22CAN2	DF	0	0		0	0	0	0	4	75	5	48	57	84.2105	6	10	60	11333.1	34.5	59	8466.9	2867.3
22	27	1	UEFA	CRO	12	5	CAN	41	3	4	1	3	3	22	JURANOVIC Josip	22CRO22	DF	0	0		1	0	0	0	2	0	8	37	48	77.0833	1	4	25	10115.3	30.8	57	7980	2135.3
22	27	1	UEFA	CRO	12	5	CAN	41	3	4	1	3	3	6	LOVREN Dejan	22CRO6	DF	0	0		0	0	1	1	4	50	4	40	42	95.2381	5	6	83.3333	10269.4	29.8	37	8441.4	1827.9
22	27	1	CONCACAF	CAN	41	3	CRO	12	5	1	4	3	0	4	MILLER Kamal	22CAN4	DF	0	0		0	0	1	0	3	0	9	63	67	94.0299	6	6	100	9933.2	31.9	32	8018.1	1914.1
22	27	1	UEFA	CRO	12	5	CAN	41	3	4	1	3	3	19	SOSA Borna	22CRO19	DF	0	0		0	0	0	1	4	50	4	42	49	85.7143	0	3	0	10905.2	31	52	8594.4	2310.9
22	27	1	CONCACAF	CAN	41	3	CRO	12	5	1	4	3	0	5	VITORIA Steven	22CAN5	DF	0	0		0	0	0	2	3	0	7	45	52	86.5385	2	7	28.5714	10039.4	29.1	36	8115.9	1924.5
22	28	1	UEFA	GER	11	5	ESP	7	5	1	1	0	1	2	RUEDIGER Antonio	22GER2	DF	0	2	0	0	1	0	0	1	0	4	41	46	89.1304	2	8	25	10254.9	33.4	41	7857.3	2397.6
22	28	1	UEFA	ESP	7	5	GER	11	5	1	1	0	1	5	BUSQUETS Sergio	22ESP5	MF	0	0		0	0	1	2	6	50	0	40	41	97.561	2	2	100	10769	27.7	31	8719.7	2049.3
22	28	1	UEFA	GER	11	5	ESP	7	5	1	1	0	1	6	KIMMICH Joshua	22GER6	MF	0	2	0	0	0	1	1	5	0	4	27	31	87.0968	2	4	50	12388.8	31	59	8936.1	3454
22	28	1	UEFA	GER	11	5	ESP	7	5	1	1	0	1	8	GORETZKA Leon	22GER8	MF	0	1	0	0	0	1	3	6	33.3333	0	18	26	69.2308	1	3	33.3333	11513.9	32.2	63	8670	2842.8
22	28	1	UEFA	GER	11	5	ESP	7	5	1	1	0	1	14	MUSIALA Jamal	22GER14	MF	0	1	0	1	0	0	0	0		0	16	19	84.2105	0	0		10881.3	32.4	76	7884.6	2996.8
22	28	1	UEFA	GER	11	5	ESP	7	5	1	1	0	1	15	SUELE Niklas	22GER15	DF	0	0		0	0	0	0	7	28.5714	5	42	47	89.3617	4	8	50	10261.2	31.7	40	8264.3	1996.8
22	28	1	UEFA	ESP	7	5	GER	11	5	1	1	0	1	16	RODRI	22ESP16	MF	0	0		0	0	0	2	4	25	8	88	100	88	6	12	50	10470.4	31.5	44	8144.9	2325.5
22	28	1	UEFA	ESP	7	5	GER	11	5	1	1	0	1	20	CARVAJAL Dani	22ESP20	DF	0	0		0	0	0	0	2	0	2	61	72	84.7222	6	6	100	10122.3	29.5	58	7562.4	2560
22	28	1	UEFA	ESP	7	5	GER	11	5	1	1	0	1	21	OLMO Dani	22ESP21	FW	0	2	0	0	1	0	2	2	0	1	32	39	82.0513	4	5	80	9749.6	32.1	63	7053.9	2694.8
22	28	1	UEFA	ESP	7	5	GER	11	5	1	1	0	1	24	LAPORTE Aymeric	22ESP24	DF	0	0		0	0	0	0	3	0	6	95	103	92.233	6	9	66.6667	9845.6	31.2	41	7831.1	2014.4
22	28	1	UEFA	ESP	7	5	GER	11	5	1	1	0	1	26	PEDRI	22ESP26	MF	0	0		0	0	0	0	4	50	0	56	61	91.8033	6	7	85.7143	12196.3	30.5	52	8982.5	3213.6
22	29	1	CAF	CMR	43	2	SRB	21	5	3	3	0	1	21	CASTELLETTO Jean-Charles	22CMR21	DF	1	1	100	0	0	1	0	2	50	12	24	30	80	0	0		9468.8	29.8	38	7838.3	1629.5
22	29	1	CAF	CMR	43	2	SRB	21	5	3	3	0	1	13	CHOUPO-MOTING Eric Maxim	22CMR13	FW	1	1	100	1	0	0	1	5	20	0	16	22	72.7273	3	6	50	9560.1	33.3	37	7788.6	1771.5
22	29	1	CAF	CMR	43	2	SRB	21	5	3	3	0	1	19	FAI Collins	22CMR19	DF	0	0		0	0	0	0	3	33.3333	5	39	55	70.9091	0	0		9998.9	33.5	53	7829.2	2170.8
22	29	1	CAF	CMR	43	2	SRB	21	5	3	3	0	1	3	NKOULOU Nicolas	22CMR3	DF	0	2	0	0	0	0	1	2	0	9	26	32	81.25	0	3	0	10398.1	29.8	44	8548.3	1848.8
22	29	1	CAF	CMR	43	2	SRB	21	5	3	3	0	1	25	TOLO Nouhou	22CMR25	DF	0	0		0	0	0	0	1	0	3	24	34	70.5882	1	2	50	10688.8	33.3	61	8212.1	2476.6
22	29	1	UEFA	SRB	21	5	CMR	43	2	3	3	0	1	16	LUKIC Sasa	22SRB16	MF	0	1	0	0	0	0	0	0		3	63	73	86.3014	0	0		11604.2	30.6	65	8504.7	3099.5
22	29	1	UEFA	SRB	21	5	CMR	43	2	3	3	0	1	6	MAKSIMOVIC Nemanja	22SRB6	MF	0	0		0	0	1	1	5	40	3	27	30	90	4	7	57.1429	11749.9	31.5	60	8443.5	3305.3
22	29	1	UEFA	SRB	21	5	CMR	43	2	3	3	0	1	4	MILENKOVIC Nikola	22SRB4	DF	0	1	0	0	0	0	1	3	0	14	44	47	93.617	0	0		10377.3	33.2	41	8469.9	1908.5
22	29	1	UEFA	SRB	21	5	CMR	43	2	3	3	0	1	9	MITROVIC Aleksandar	22SRB9	FW	1	7	14.2857	0	1	0	0	2	0	0	19	21	90.4762	0	0		9920.5	30.4	40	8040.5	1880
22	29	1	UEFA	SRB	21	5	CMR	43	2	3	3	0	1	10	TADIC Dusan	22SRB10	FW	0	0		0	1	0	0	0		0	43	50	86	2	4	50	12597.3	32.3	53	9440.4	3155.6
22	30	1	CAF	GHA	61	2	KOR	28	1	3	2	1	3	4	SALISU Mohammed	22GHA4	DF	1	1	100	0	0	0	1	1	0	15	30	40	75	0	8	0	9634.8	30.1	32	8208.9	1426
22	30	1	CAF	GHA	61	2	KOR	28	1	3	2	1	3	5	PARTEY Thomas	22GHA5	MF	0	2	0	0	0	0	0	3	0	7	39	45	86.6667	3	5	60	11259.1	32.1	36	9080.5	2177.5
22	30	1	CAF	GHA	61	2	KOR	28	1	3	2	1	3	18	AMARTEY Daniel	22GHA18	DF	0	0		0	0	1	1	2	100	2	36	37	97.2973	6	6	100	9795.1	31.1	27	8252.4	1541.8
22	30	1	CAF	GHA	61	2	KOR	28	1	3	2	1	3	19	WILLIAMS Inaki	22GHA19	FW	0	1	0	1	1	0	3	1	0	1	7	11	63.6364	0	0		10433.3	34	56	7691.4	2741.8
22	30	1	CAF	GHA	61	2	KOR	28	1	3	2	1	3	21	ABDUL SAMED Salis	22GHA21	MF	0	1	0	0	0	0	1	2	0	8	39	44	88.6364	1	4	25	11962.5	29.4	57	8894.1	3068.3
22	30	1	AFC	KOR	28	1	GHA	61	2	2	3	1	0	9	CHO Guesung	22KOR9	FW	2	6	33.3333	0	0	0	2	2	0	1	11	16	68.75	0	0		11000.8	31.1	66	8538.8	2462
22	30	1	AFC	KOR	28	1	GHA	61	2	2	3	1	0	6	HWANG Inbeom	22KOR6	MF	0	1	0	0	0	0	3	6	16.6667	0	79	90	87.7778	4	7	57.1429	11901.6	30.3	41	9036.9	2864.8
22	30	1	AFC	KOR	28	1	GHA	61	2	2	3	1	0	3	KIM Jinsu	22KOR3	DF	0	3	0	1	0	0	1	4	75	3	33	40	82.5	0	3	0	10275.7	32.3	51	8016	2258.5
22	30	1	AFC	KOR	28	1	GHA	61	2	2	3	1	0	15	KIM Moonhwan	22KOR15	DF	0	0		0	0	0	1	5	20	5	67	76	88.1579	2	2	100	10632.9	30.7	70	7930	2701.8
22	30	1	AFC	KOR	28	1	GHA	61	2	2	3	1	0	19	KIM Younggwon	22KOR19	DF	0	1	0	0	0	1	1	2	0	3	58	64	90.625	11	17	64.7059	9220.4	29.3	37	7666.7	1553.7
22	30	1	AFC	KOR	28	1	GHA	61	2	2	3	1	0	7	SON Heungmin	22KOR7	MF	0	2	0	0	1	0	0	1	0	0	24	28	85.7143	0	2	0	9815.4	32.3	45	7871	1945.4
22	31	1	CONMEBOL	BRA	1	4	SUI	15	5	1	0	1	3	5	CASEMIRO	22BRA5	MF	1	2	50	0	0	0	3	3	33.3333	3	40	48	83.3333	2	3	66.6667	10953.7	28.6	34	8965.6	1988.1
22	31	1	CONMEBOL	BRA	1	4	SUI	15	5	1	0	1	3	14	EDER MILITAO	22BRA14	DF	0	1	0	0	0	0	3	1	0	4	56	65	86.1538	5	8	62.5	10132	34.1	56	7762.1	2369.8
22	31	1	CONMEBOL	BRA	1	4	SUI	15	5	1	0	1	3	4	MARQUINHOS	22BRA4	DF	0	0		0	0	0	0	5	60	2	91	93	97.8495	1	2	50	9747.3	32.8	44	7661.4	2084.9
22	31	1	CONMEBOL	BRA	1	4	SUI	15	5	1	0	1	3	3	THIAGO SILVA	22BRA3	DF	0	0		0	0	0	2	4	0	6	75	78	96.1538	6	9	66.6667	8038	29.8	35	6770.4	1266.8
22	31	1	CONMEBOL	BRA	1	4	SUI	15	5	1	0	1	3	20	VINICIUS JUNIOR	22BRA20	FW	0	1	0	0	2	0	0	3	0	0	19	22	86.3636	0	0		8999.2	34.1	59	6689.1	2310.1
22	31	1	UEFA	SUI	15	5	BRA	1	4	0	1	1	0	5	AKANJI Manuel	22SUI5	DF	0	0		0	0	0	2	4	25	6	68	76	89.4737	5	9	55.5556	9101.5	34.1	43	7424.1	1676.5
22	31	1	UEFA	SUI	15	5	BRA	1	4	0	1	1	0	4	ELVEDI Nico	22SUI4	DF	0	0		0	0	0	2	0		7	65	69	94.2029	1	1	100	9292.9	30.3	40	7817.2	1475.7
22	31	1	UEFA	SUI	15	5	BRA	1	4	0	1	1	0	8	FREULER Remo	22SUI8	MF	0	0		0	0	0	1	3	33.3333	3	34	37	91.8919	0	2	0	11695	28.5	48	9029.7	2665.3
22	31	1	UEFA	SUI	15	5	BRA	1	4	0	1	1	0	13	RODRIGUEZ Ricardo	22SUI13	DF	0	0		0	0	0	1	1	100	5	38	49	77.551	2	6	33.3333	9187.5	31.1	39	7561.3	1626.2
22	31	1	UEFA	SUI	15	5	BRA	1	4	0	1	1	0	10	XHAKA Granit	22SUI10	MF	0	0		0	0	0	2	2	0	5	58	66	87.8788	8	14	57.1429	11058.1	28.1	47	8561.2	2496.9
22	32	1	UEFA	POR	9	5	URU	14	4	2	0	2	3	10	BERNARDO SILVA	22POR10	FW	0	0		0	0	0	1	2	50	0	52	61	85.2459	2	3	66.6667	12703.5	31.1	62	9376.5	3327.1
22	32	1	UEFA	POR	9	5	URU	14	4	2	0	2	3	8	BRUNO FERNANDES	22POR8	MF	2	6	33.3333	0	1	0	0	2	50	2	48	54	88.8889	5	6	83.3333	11539	33.3	53	8775.4	2762.4
22	32	1	UEFA	POR	9	5	URU	14	4	2	0	2	3	20	JOAO CANCELO	22POR20	DF	0	0		0	0	0	1	2	50	3	52	57	91.2281	2	2	100	10778.6	30.4	43	8628.3	2149.2
22	32	1	UEFA	POR	9	5	URU	14	4	2	0	2	3	3	PEPE	22POR3	DF	0	0		0	0	0	0	2	50	11	48	55	87.2727	5	11	45.4545	9966.3	31.1	38	8181.3	1783.9
22	32	1	UEFA	POR	9	5	URU	14	4	2	0	2	3	4	RUBEN DIAS	22POR4	DF	0	0		0	0	1	0	1	0	7	57	61	93.4426	2	5	40	10727.1	29.8	32	9173.8	1553.2
22	32	1	CONMEBOL	URU	14	4	POR	9	5	0	2	2	0	6	BENTANCUR Rodrigo	22URU6	MF	0	1	0	0	0	1	2	5	80	1	49	58	84.4828	0	0		11469.6	33.2	60	8785.7	2683.9
22	32	1	CONMEBOL	URU	14	4	POR	9	5	0	2	2	0	19	COATES Sebastian	22URU19	DF	0	0		0	0	0	1	2	0	5	38	44	86.3636	3	9	33.3333	8788.8	29.8	25	7310.5	1477.4
22	32	1	CONMEBOL	URU	14	4	POR	9	5	0	2	2	0	2	GIMENEZ Jose Maria	22URU2	DF	0	1	0	0	0	0	4	8	12.5	7	36	44	81.8182	3	8	37.5	9657.8	28.6	42	7757.2	1900.6
22	32	1	CONMEBOL	URU	14	4	POR	9	5	0	2	2	0	15	VALVERDE Federico	22URU15	MF	0	1	0	0	0	0	3	5	60	3	39	45	86.6667	2	4	50	10630.8	32.9	53	8186.8	2444
22	32	1	CONMEBOL	URU	14	4	POR	9	5	0	2	2	0	13	VARELA Guillermo	22URU13	DF	0	0		0	0	0	0	2	50	2	21	25	84	3	5	60	10680.7	31.5	64	7823.7	2858.2
22	33	1	UEFA	WAL	19	5	ENG	5	5	0	3	3	0	15	AMPADU Ethan	22WAL15	DF	0	0		0	0	0	2	7	14.2857	3	25	31	80.6452	3	5	60	10091.8	32.1	41	8052.2	2039.6
22	33	1	UEFA	ENG	5	5	WAL	19	5	3	0	3	3	22	BELLINGHAM Jude	22ENG22	MF	0	2	0	0	0	0	0	2	100	1	45	49	91.8367	3	3	100	10828.3	31	72	7873.3	2954
22	33	1	UEFA	ENG	5	5	WAL	19	5	3	0	3	3	20	FODEN Phil	22ENG20	MF	1	5	20	0	0	0	1	1	0	0	24	31	77.4194	0	1	0	10586.4	32.4	72	7939.8	2647.7
22	33	1	UEFA	ENG	5	5	WAL	19	5	3	0	3	3	8	HENDERSON Jordan	22ENG8	MF	0	0		0	0	0	2	2	50	0	46	56	82.1429	2	4	50	10713.1	31	57	8041.3	2672.9
22	33	1	UEFA	ENG	5	5	WAL	19	5	3	0	3	3	6	MAGUIRE Harry	22ENG6	DF	0	0		0	0	0	2	1	100	3	75	82	91.4634	5	8	62.5	9390.4	30.5	33	7981.9	1408.6
22	33	1	UEFA	WAL	19	5	ENG	5	5	0	3	3	0	5	MEPHAM Chris	22WAL5	DF	0	0		0	1	0	3	1	100	7	44	48	91.6667	3	7	42.8571	9134.4	28.5	25	7849.1	1284.2
22	33	1	UEFA	WAL	19	5	ENG	5	5	0	3	3	0	13	MOORE Kieffer	22WAL13	FW	0	2	0	0	0	0	2	2	0	2	9	13	69.2308	0	0		10697.3	29.3	80	8163.2	2534.2
22	33	1	UEFA	WAL	19	5	ENG	5	5	0	3	3	0	10	RAMSEY Aaron	22WAL10	MF	0	0		0	0	1	3	7	28.5714	0	23	29	79.3103	2	3	66.6667	11095.3	30.1	60	8303.7	2791.6
22	33	1	UEFA	WAL	19	5	ENG	5	5	0	3	3	0	6	RODON Joe	22WAL6	DF	0	0		0	0	0	1	2	0	4	40	42	95.2381	4	5	80	9340	30.8	31	7799.8	1539.1
22	33	1	UEFA	ENG	5	5	WAL	19	5	3	0	3	3	5	STONES John	22ENG5	DF	0	2	0	0	0	0	0	0		7	73	80	91.25	3	7	42.8571	9239	27.7	26	7515	1724
22	34	1	CONCACAF	USA	16	3	IRN	20	1	1	0	1	3	4	ADAMS Tyler	22USA4	MF	0	0		0	0	1	1	4	25	6	64	67	95.5224	7	8	87.5	12943	33	78	8992.8	3950.2
22	34	1	CONCACAF	USA	16	3	IRN	20	1	1	0	1	3	20	CARTER-VICKERS Cameron	22USA20	DF	0	0		0	0	0	0	0		6	49	50	98	4	5	80	10156.5	30.7	38	7998.3	2159.3
22	34	1	AFC	IRN	20	1	USA	16	3	0	1	1	0	6	EZATOLAHI Saeid	22IRN6	MF	0	1	0	0	0	0	1	2	0	3	38	46	82.6087	9	13	69.2308	11659	26.9	36	9506.8	2151
22	34	1	AFC	IRN	20	1	USA	16	3	0	1	1	0	19	HOSSEINI Majid	22IRN19	DF	0	0		0	1	1	1	5	40	4	50	54	92.5926	6	11	54.5455	10193.7	29.8	30	8761.5	1432.2
22	34	1	CONCACAF	USA	16	3	IRN	20	1	1	0	1	3	6	MUSAH Yunus	22USA6	MF	0	2	0	0	0	0	4	8	25	1	46	49	93.8776	2	3	66.6667	12802.8	31.7	83	8892.9	3910
22	34	1	AFC	IRN	20	1	USA	16	3	0	1	1	0	8	POURALIGANJI Morteza	22IRN8	DF	0	1	0	0	0	0	1	1	100	2	59	68	86.7647	8	12	66.6667	10599.4	30.8	41	8371.4	2228
22	34	1	CONCACAF	USA	16	3	IRN	20	1	1	0	1	3	13	REAM Tim	22USA13	DF	0	0		0	0	0	0	1	0	7	55	58	94.8276	5	6	83.3333	10193.3	30.6	38	8009.9	2184.4
22	34	1	AFC	IRN	20	1	USA	16	3	0	1	1	0	23	REZAEIAN Ramin	22IRN23	DF	0	0		0	0	0	2	9	33.3333	5	36	46	78.2609	3	11	27.2727	12004	32.4	71	9196.3	2807.7
22	34	1	CONCACAF	USA	16	3	IRN	20	1	1	0	1	3	5	ROBINSON Antonee	22USA5	DF	0	0		0	0	0	0	0		4	33	47	70.2128	3	5	60	11674.9	33.1	80	8780.7	2895.4
22	34	1	AFC	IRN	20	1	USA	16	3	0	1	1	0	9	TAREMI Mehdi	22IRN9	FW	0	1	0	0	1	0	3	6	33.3333	2	26	33	78.7879	3	4	75	11861.2	32.3	67	9127.2	2732.8
22	35	1	CONMEBOL	ECU	44	4	SEN	18	2	1	2	1	0	2	TORRES Felix	22ECU2	DF	0	0		1	0	0	1	3	0	11	56	68	82.3529	6	10	60	8863.2	30.1	31	7564.7	1297.6
22	35	1	CONMEBOL	ECU	44	4	SEN	18	2	1	2	1	0	3	HINCAPIE Piero	22ECU3	DF	0	0		0	0	0	2	5	40	7	74	81	91.358	6	13	46.1538	10405.2	31.6	46	8269	2135.1
22	35	1	CAF	SEN	18	2	ECU	44	4	2	1	1	3	3	KOULIBALYKalidou	22SEN3	DF	1	1	100	0	0	0	0	5	40	14	20	26	76.9231	2	11	18.1818	8861.6	30.4	26	7300.2	1560.6
22	35	1	CAF	SEN	18	2	ECU	44	4	2	1	1	3	5	GUEYE I drissa Gana	22SEN5	MF	0	1	0	0	0	0	0	4	0	1	25	27	92.5926	1	3	33.3333	10677.2	31.3	61	7826.4	2851.9
22	35	1	CONMEBOL	ECU	44	4	SEN	18	2	1	2	1	0	7	ESTUPINAN Pervis	22ECU7	DF	0	0		0	0	0	2	3	0	5	38	43	88.3721	1	2	50	9449.9	32.8	73	6917.3	2533.6
22	35	1	CONMEBOL	ECU	44	4	SEN	18	2	1	2	1	0	13	VALENCIA Enner	22ECU13	FW	0	2	0	0	0	0	1	0		0	10	13	76.9231	0	0		9352.3	32.9	45	7676.3	1675
22	35	1	CAF	SEN	18	2	ECU	44	4	2	1	1	3	14	JAKOBSIsmail	22SEN14	DF	0	0		0	0	0	1	3	0	9	18	29	62.069	0	1	0	10602.2	33.1	59	8218.8	2382.3
22	35	1	CAF	SEN	18	2	ECU	44	4	2	1	1	3	18	SARRIsmaila	22SEN18	FW	1	3	33.3333	0	2	0	2	3	33.3333	3	14	19	73.6842	0	2	0	10921.3	33.6	66	8520.9	2400.5
22	35	1	CONMEBOL	ECU	44	4	SEN	18	2	1	2	1	0	19	PLATA Gonzalo	22ECU19	MF	0	1	0	0	0	0	3	6	33.3333	0	20	29	68.9655	0	4	0	10382.5	32.2	59	7754.7	2627.9
22	35	1	CAF	SEN	18	2	ECU	44	4	2	1	1	3	21	SABALY Youssouf	22SEN21	DF	0	0		0	0	0	0	1	0	5	26	30	86.6667	4	6	66.6667	9833.5	32.5	54	7578.7	2254.8
22	35	1	CAF	SEN	18	2	ECU	44	4	2	1	1	3	22	DIALLO Abdou	22SEN22	DF	0	1	0	0	0	0	0	3	0	4	18	29	62.069	3	10	30	8911	28.3	29	7732.9	1178
22	35	1	CONMEBOL	ECU	44	4	SEN	18	2	1	2	1	0	23	CAICEDO Moises	22ECU23	MF	1	1	100	0	0	0	0	4	25	2	43	52	82.6923	0	2	0	10495.2	28.5	35	8372	2123.2
22	35	1	CAF	SEN	18	2	ECU	44	4	2	1	1	3	26	GUEYEPape	22SEN26	MF	0	3	0	0	0	1	3	5	0	4	17	22	77.2727	2	2	100	11438.1	29.5	52	8659.8	2778.4
22	36	1	UEFA	NED	8	5	QAT	50	1	2	0	2	3	5	AKE Nathan	22NED5	DF	0	0		0	0	1	1	1	0	2	98	99	98.9899	1	2	50	10064.3	33.3	27	8472.1	1592.2
22	36	1	UEFA	NED	8	5	QAT	50	1	2	0	2	3	17	BLIND Daley	22NED17	DF	0	1	0	0	0	0	2	1	0	2	98	106	92.4528	4	6	66.6667	10680.2	27.4	55	8050.7	2630.5
22	36	1	UEFA	NED	8	5	QAT	50	1	2	0	2	3	22	DUMFRIES Denzel	22NED22	DF	0	0		0	1	0	4	2	0	2	44	48	91.6667	1	2	50	11120.6	33.2	71	8094.7	3027
22	36	1	UEFA	NED	8	5	QAT	50	1	2	0	2	3	2	TIMBER Jurrien	22NED2	DF	0	0		0	0	0	3	7	14.2857	4	108	112	96.4286	1	1	100	9505.7	31.2	43	7592.2	1914.5
22	36	1	UEFA	NED	8	5	QAT	50	1	2	0	2	3	4	VAN DIJK Virgil	22NED4	DF	0	0		0	0	0	0	0		6	80	82	97.561	6	7	85.7143	8889.3	29.6	26	7531	1359.2
22	36	1	AFC	QAT	50	1	NED	8	5	0	2	2	0	3	ABDELKARIM HASSAN	22QAT3	MF	0	1	0	0	0	0	1	0		6	34	41	82.9268	6	9	66.6667	9818.6	31	43	8214.2	1603.4
22	36	1	AFC	QAT	50	1	NED	8	5	0	2	2	0	11	AKRAM AFIF	22QAT11	FW	0	0		0	0	0	0	0		0	71	79	89.8734	7	8	87.5	9913.2	34.9	59	7828.4	2084.7
22	36	1	AFC	QAT	50	1	NED	8	5	0	2	2	0	16	BOUALEM KHOUKHI	22QAT16	DF	0	1	0	0	0	0	0	8	37.5	3	48	57	84.2105	2	8	25	8772.7	29.9	25	7533.1	1238.7
22	36	1	AFC	QAT	50	1	NED	8	5	0	2	2	0	14	HOMAM AHMED	22QAT14	DF	0	0		0	0	0	2	1	0	3	22	24	91.6667	0	1	0	10687	33.4	55	8154.2	2532.9
22	36	1	AFC	QAT	50	1	NED	8	5	0	2	2	0	2	PEDRO MIGUEL	22QAT2	DF	0	1	0	0	0	0	0	7	14.2857	4	31	39	79.4872	2	9	22.2222	9580.2	33.5	29	8201.6	1378.6
22	37	1	UEFA	DEN	10	5	AUS	38	1	0	1	1	0	2	ANDERSEN Joachim	22DEN2	DF	0	1	0	0	0	0	0	1	0	13	93	112	83.0357	11	26	42.3077	10665.5	28.5	34	8633.7	2031.7
22	37	1	AFC	AUS	38	1	DEN	10	5	1	0	1	3	16	BEHICH Aziz	22AUS16	DF	0	1	0	0	0	1	1	5	0	2	27	39	69.2308	1	4	25	10544.2	31.3	46	8320.4	2223.8
22	37	1	UEFA	DEN	10	5	AUS	38	1	0	1	1	0	6	CHRISTENSEN Andreas	22DEN6	DF	0	0		0	1	0	1	4	50	8	88	90	97.7778	7	7	100	9782.9	31.6	37	8337	1446
22	37	1	AFC	AUS	38	1	DEN	10	5	1	0	1	3	2	DEGENEK Milos	22AUS2	DF	0	0		0	0	1	1	5	20	10	15	29	51.7241	4	9	44.4444	10902.4	31	44	8909.4	1994
22	37	1	UEFA	DEN	10	5	AUS	38	1	0	1	1	0	10	ERIKSEN Christian	22DEN10	MF	0	2	0	0	0	0	1	2	0	1	61	66	92.4242	10	11	90.9091	12157.4	28.3	43	9451.2	2706.3
22	37	1	UEFA	DEN	10	5	AUS	38	1	0	1	1	0	23	HOJBJERG Pierre-Emile	22DEN23	MF	0	0		0	0	0	0	3	33.3333	9	70	77	90.9091	10	13	76.9231	10489.9	28.2	33	8299.6	2190.3
22	37	1	AFC	AUS	38	1	DEN	10	5	1	0	1	3	22	IRVINE Jackson	22AUS22	MF	0	1	0	0	0	0	0	1	0	10	16	19	84.2105	0	2	0	12653	31	70	9084.9	3569.4
22	37	1	UEFA	DEN	10	5	AUS	38	1	0	1	1	0	25	LINDSTROM Jesper	22DEN25	MF	0	2	0	0	0	0	3	3	66.6667	0	20	24	83.3333	0	0		11151.2	33.3	65	8336.7	2814.6
22	37	1	AFC	AUS	38	1	DEN	10	5	1	0	1	3	13	MOOY Aaron	22AUS13	MF	0	0		0	0	0	0	2	50	9	20	31	64.5161	1	3	33.3333	11969.7	28.8	36	9518.2	2452.6
22	37	1	AFC	AUS	38	1	DEN	10	5	1	0	1	3	4	ROWLES Kye	22AUS4	DF	0	0		0	0	0	0	3	33.3333	7	19	25	76	2	5	40	10355.7	30.5	41	8408.8	1946.9
22	37	1	AFC	AUS	38	1	DEN	10	5	1	0	1	3	19	SOUTTAR Harry	22AUS19	DF	0	0		0	0	0	0	3	33.3333	10	7	12	58.3333	0	6	0	9420.8	30.2	31	8037.9	1383
22	38	1	UEFA	FRA	4	5	TUN	30	2	0	1	1	0	25	CAMAVINGA Eduardo	22FRA25	MF	0	0		0	0	0	1	10	60	8	65	73	89.0411	1	6	16.6667	9738.7	32.9	58	7663.3	2075.3
22	38	1	UEFA	FRA	4	5	TUN	30	2	0	1	1	0	3	DISASI Axel	22FRA3	DF	0	1	0	0	0	0	0	4	75	9	52	61	85.2459	0	3	0	10120.1	34.3	51	8064.6	2055.4
22	38	1	UEFA	FRA	4	5	TUN	30	2	0	1	1	0	8	GUENDOUZI Matteo	22FRA8	MF	0	0		0	0	0	0	1	0	1	92	98	93.8776	0	1	0	11035	31.5	43	8580.9	2453.1
22	38	1	UEFA	FRA	4	5	TUN	30	2	0	1	1	0	24	KONATE Ibrahima	22FRA24	DF	0	0		0	0	0	0	8	50	4	71	73	97.2603	3	3	100	8852.1	34.8	36	7250.8	1601.3
22	38	1	UEFA	FRA	4	5	TUN	30	2	0	1	1	0	12	TCHOUAMENI Aurelien	22FRA12	FW	0	1	0	0	0	0	2	4	25	1	11	17	64.7059	5	5	100	10354.2	34.6	53	8510.1	1844.1
22	38	1	CAF	TUN	30	2	FRA	4	5	1	0	1	3	3	TALBI Montassar	22TUN3	DF	0	0		0	0	0	0	3	66.6667	7	23	25	92	2	4	50	9858.2	31.5	37	8244.4	1613.7
22	38	1	CAF	TUN	30	2	FRA	4	5	1	0	1	3	4	MERIAH Yassine	22TUN4	DF	0	0		0	0	0	1	10	10	4	32	34	94.1176	1	2	50	8906.4	31.3	30	7629.2	1277.2
22	38	1	CAF	TUN	30	2	FRA	4	5	1	0	1	3	5	GHANDRI Nader	22TUN5	MF	0	0		0	1	0	0	1	100	5	27	31	87.0968	0	2	0	9072.7	32	23	7825.1	1248.5
22	38	1	CAF	TUN	30	2	FRA	4	5	1	0	1	3	12	MAALOUL AlI	22TUN12	DF	0	0		0	0	0	0	0		5	36	48	75	4	8	50	10868.4	31.6	34	8416.5	2450.8
22	38	1	CAF	TUN	30	2	FRA	4	5	1	0	1	3	14	LAIDOUNI Aissa	22TUN14	MF	0	1	0	1	0	0	1	3	0	4	34	40	85	3	3	100	11355.3	34.1	37	9330.7	2024.7
22	38	1	CAF	TUN	30	2	FRA	4	5	1	0	1	3	17	SKHIRI Ellyes	22TUN17	MF	0	0		0	0	0	2	10	40	1	31	37	83.7838	4	7	57.1429	13218.9	30.5	52	9975	3243.9
22	38	1	CAF	TUN	30	2	FRA	4	5	1	0	1	3	21	KECHRIDA Wajdi	22TUN21	DF	0	0		0	0	1	2	3	0	2	30	44	68.1818	0	6	0	9907.1	34.9	62	7414.5	2492.7
22	39	1	CONMEBOL	ARG	3	4	POL	26	5	2	0	2	3	7	DE PAUL Rodrigo	22ARG7	MF	0	1	0	0	0	0	1	5	20	1	139	146	95.2055	3	5	60	10785.9	31.3	52	8536	2248.8
22	39	1	CONMEBOL	ARG	3	4	POL	26	5	2	0	2	3	10	MESSI Lionel	22ARG10	FW	0	7	0	0	0	0	0	2	50	0	60	67	89.5522	0	2	0	8264.4	28.5	32	6900.8	1363.7
22	39	1	CONMEBOL	ARG	3	4	POL	26	5	2	0	2	3	26	MOLINA Nahuel	22ARG26	DF	0	0		0	0	0	0	2	50	2	69	74	93.2432	1	5	20	10737.6	33.3	57	8145.6	2592
22	39	1	CONMEBOL	ARG	3	4	POL	26	5	2	0	2	3	19	OTAMENDI Nicolas	22ARG19	DF	0	0		0	0	0	0	1	100	4	88	89	98.8764	1	1	100	9353.9	31.1	29	7808.7	1546.2
22	39	1	CONMEBOL	ARG	3	4	POL	26	5	2	0	2	3	13	ROMERO Cristian	22ARG13	DF	0	0		0	0	1	1	2	0	7	65	68	95.5882	3	5	60	8854.2	30.6	23	7930.7	923.5
22	39	1	UEFA	POL	26	5	ARG	3	4	0	2	2	0	2	CASH Matty	22POL2	DF	0	0		0	0	0	0	3	0	6	28	34	82.3529	0	0		9744.1	33.8	47	8227	1517.2
22	39	1	UEFA	POL	26	5	ARG	3	4	0	2	2	0	15	GLIK Kamil	22POL15	DF	0	2	0	1	0	0	1	1	0	7	31	31	100	1	1	100	8768	29.2	21	7974.5	793.5
22	39	1	UEFA	POL	26	5	ARG	3	4	0	2	2	0	14	KIWIOR Jakub	22POL14	DF	0	0		0	0	0	0	2	0	4	41	45	91.1111	0	0		9329.2	32.5	24	8108.9	1220.3
22	39	1	UEFA	POL	26	5	ARG	3	4	0	2	2	0	9	LEWANDOWSKI Robert	22POL9	FW	0	0		0	0	0	3	0		1	11	16	68.75	1	3	33.3333	10457.8	31.3	24	9111.9	1345.9
22	39	1	UEFA	POL	26	5	ARG	3	4	0	2	2	0	20	ZIELINSKI Piotr	22POL20	MF	0	0		0	0	0	0	1	100	3	25	32	78.125	0	1	0	11983.4	30.1	41	9942.6	2040.8
22	40	1	AFC	KSA	51	1	MEX	13	3	1	2	1	0	4	ABDULELAH ALAMRI	22KSA4	DF	0	1	0	0	0	1	2	3	0	10	23	34	67.6471	4	13	30.7692	9868.2	32.7	64	7415	2454.2
22	40	1	AFC	KSA	51	1	MEX	13	3	1	2	1	0	9	FERAS ALBRIKAN	22KSA9	FW	0	1	0	0	0	0	0	1	0	1	11	23	47.8261	0	1	0	10436.6	33.8	60	8413.9	2022.6
22	40	1	AFC	KSA	51	1	MEX	13	3	1	2	1	0	10	SALEM ALDAWSARI	22KSA10	FW	1	2	50	0	1	0	0	4	25	0	14	20	70	0	0		10390.6	33	69	7768	2622.6
22	40	1	AFC	KSA	51	1	MEX	13	3	1	2	1	0	12	SAUD ABDULHAMID	22KSA12	DF	0	0		0	0	1	2	1	0	5	16	24	66.6667	0	0		10756.6	32.9	75	7969.5	2787.1
22	40	1	AFC	KSA	51	1	MEX	13	3	1	2	1	0	17	HASSAN ALTAMBAKTI	22KSA17	DF	0	0		0	0	0	2	4	50	5	14	19	73.6842	2	2	100	10047.1	34.1	61	7681	2366.1
22	40	1	AFC	KSA	51	1	MEX	13	3	1	2	1	0	23	MOHAMED KANNO	22KSA23	MF	0	2	0	0	0	1	2	6	0	6	22	28	78.5714	0	0		9921.9	32.5	42	7811.5	2110.3
22	40	1	CONCACAF	MEX	13	3	KSA	51	1	2	1	1	3	24	CHAVEZ Luis	22MEX24	MF	1	9	11.1111	0	0	0	1	1	0	7	29	40	72.5	5	11	45.4545	10732.4	31.9	46	8570.9	2160.5
22	40	1	CONCACAF	MEX	13	3	KSA	51	1	2	1	1	3	23	GALLARDO Jesus	22MEX23	DF	0	1	0	0	0	0	1	5	0	11	30	38	78.9474	1	5	20	11070.5	32.3	59	8752.4	2318.2
22	40	1	CONCACAF	MEX	13	3	KSA	51	1	2	1	1	3	22	LOZANO Hirving	22MEX22	FW	0	4	0	0	1	0	1	2	100	0	15	25	60	0	1	0	9188.2	34.3	57	7188	2000.3
22	40	1	CONCACAF	MEX	13	3	KSA	51	1	2	1	1	3	3	MONTES Cesar	22MEX3	DF	0	0		1	0	0	2	8	12.5	13	51	56	91.0714	4	11	36.3636	9908.4	29	33	8365.7	1542.8
22	40	1	CONCACAF	MEX	13	3	KSA	51	1	2	1	1	3	15	MORENO Hector	22MEX15	DF	0	0		0	0	0	1	1	0	3	54	60	90	5	9	55.5556	9365.6	28.2	27	8084.4	1282.2
22	41	1	UEFA	BEL	2	5	CRO	12	5	0	0	0	1	2	ALDERWEIRELD Toby	22BEL2	DF	0	0		0	0	0	0	3	33.3333	12	80	87	91.954	8	17	47.0588	10241.3	29	36	8536.2	1705.2
22	41	1	UEFA	BEL	2	5	CRO	12	5	0	0	0	1	21	CASTAGNE Timothy	22BEL21	MF	0	0		0	0	0	1	3	0	5	75	80	93.75	5	5	100	11877.4	33.7	67	9208.5	2670.1
22	41	1	UEFA	BEL	2	5	CRO	12	5	0	0	0	1	7	DE BRUYNE Kevin	22BEL7	MF	0	2	0	0	0	0	0	0		1	23	27	85.1852	2	3	66.6667	11898.9	31.9	53	9028.8	2871.2
22	41	1	UEFA	BEL	2	5	CRO	12	5	0	0	0	1	5	VERTONGHEN Jan	22BEL5	DF	0	1	0	0	0	0	0	2	50	8	83	85	97.6471	3	7	42.8571	9528.5	28.7	29	7966.8	1561.7
22	41	1	UEFA	BEL	2	5	CRO	12	5	0	0	0	1	6	WITSEL Axel	22BEL6	MF	0	1	0	0	0	0	3	0		6	50	52	96.1538	0	1	0	12041.6	27.3	44	8946.9	3093.5
22	41	1	UEFA	CRO	12	5	BEL	2	5	0	0	0	1	11	BROZOVIC Marcelo	22CRO11	MF	0	2	0	0	0	0	1	1	100	2	76	82	92.6829	6	7	85.7143	13442.3	27.9	36	10157	3285.3
22	41	1	UEFA	CRO	12	5	BEL	2	5	0	0	0	1	20	GVARDIOL Josko	22CRO20	DF	0	0		0	0	0	1	6	16.6667	8	60	63	95.2381	3	4	75	10921.6	30.5	35	8610.6	2311
22	41	1	UEFA	CRO	12	5	BEL	2	5	0	0	0	1	22	JURANOVICJosip	22CRO22	DF	0	1	0	0	0	0	0	1	0	3	41	50	82	2	4	50	10327.9	34.5	60	8263.3	2064.5
22	41	1	UEFA	CRO	12	5	BEL	2	5	0	0	0	1	6	LOVREN Dejan	22CRO6	DF	0	0		0	1	0	0	1	0	5	44	53	83.0189	2	6	33.3333	10106.1	30.6	33	8594.3	1510.9
22	41	1	UEFA	CRO	12	5	BEL	2	5	0	0	0	1	10	MODRIC Luka	22CRO10	MF	0	2	0	0	1	0	1	7	14.2857	0	45	54	83.3333	7	7	100	11133.8	32.5	51	8587.5	2546.3
22	41	1	UEFA	CRO	12	5	BEL	2	5	0	0	0	1	4	PERISIC Ivan	22CRO4	FW	0	2	0	0	2	0	0	3	0	3	31	36	86.1111	2	3	66.6667	11543.6	33.6	71	8328.8	3213.8
22	41	1	UEFA	CRO	12	5	BEL	2	5	0	0	0	1	19	SOSA Borna	22CRO19	DF	0	2	0	0	0	0	0	1	0	7	72	78	92.3077	1	3	33.3333	11022.9	29	60	8564.8	2458.1
22	42	1	CONCACAF	CAN	41	3	MAR	22	2	1	2	1	0	11	BUCHANAN Tajon	22CAN11	FW	0	1	0	0	0	0	3	2	0	1	21	25	84	0	1	0	11029.5	35	57	8434.2	2596.3
22	42	1	CONCACAF	CAN	41	3	MAR	22	2	1	2	1	0	19	DAVIES Alphonso	22CAN19	FW	0	1	0	0	1	0	0	0		0	16	22	72.7273	1	3	33.3333	10020.4	34.9	60	7781.8	2238.6
22	42	1	CONCACAF	CAN	41	3	MAR	22	2	1	2	1	0	2	JOHNSTON Alistair	22CAN2	DF	0	1	0	0	0	0	2	2	0	3	54	64	84.375	1	5	20	10328.9	31.8	51	7954.2	2375.7
22	42	1	CONCACAF	CAN	41	3	MAR	22	2	1	2	1	0	4	MILLER Kamal	22CAN4	DF	0	0		0	0	0	0	4	0	4	84	91	92.3077	1	6	16.6667	9270.3	30.7	28	7732.4	1538.8
22	42	1	CONCACAF	CAN	41	3	MAR	22	2	1	2	1	0	5	VITORIA Steven	22CAN5	DF	0	0		0	0	1	3	1	100	6	67	73	91.7808	0	4	0	8624.7	32.5	31	7149	1474.8
22	42	1	CAF	MAR	22	2	CAN	41	3	2	1	1	3	5	AGUERD Nayef	22MAR5	DF	0	0		0	1	0	0	1	100	7	38	43	88.3721	2	5	40	10028.1	32	32	8229	1799.1
22	42	1	CAF	MAR	22	2	CAN	41	3	2	1	1	3	4	AMRABATSofyan	22MAR4	MF	0	0		0	0	0	3	6	16.6667	6	44	47	93.617	2	3	66.6667	11242.2	31.7	59	8703.7	2540.7
22	42	1	CAF	MAR	22	2	CAN	41	3	2	1	1	3	19	EN-NESYRI Youssef	22MAR19	FW	1	2	50	0	2	0	1	1	0	2	13	17	76.4706	1	2	50	11061.9	33.2	81	8127.2	2934.6
22	42	1	CAF	MAR	22	2	CAN	41	3	2	1	1	3	3	MAZRAOUI Noussair	22MAR3	DF	0	0		0	0	0	0	4	25	7	16	20	80	0	3	0	10048.5	31.6	47	8076	1972.6
22	42	1	CAF	MAR	22	2	CAN	41	3	2	1	1	3	6	SAISS Romain	22MAR6	DF	0	0		0	0	0	0	2	50	8	30	38	78.9474	4	10	40	9814	31.1	38	8133.8	1680.2
22	43	1	AFC	JPN	24	1	ESP	7	5	2	1	1	3	3	TANIGUCHI Shogo	22JPN3	DF	0	0		0	0	0	3	3	0	7	25	26	96.1538	2	5	40	10520.2	28.7	31	9166.2	1352.9
22	43	1	AFC	JPN	24	1	ESP	7	5	2	1	1	3	4	ITAKURA Kou	22JPN4	DF	0	1	0	0	0	0	1	1	100	7	16	19	84.2105	1	1	100	9677.5	31.5	31	8428.1	1249.4
22	43	1	UEFA	ESP	7	5	JPN	24	1	1	2	1	0	4	TORRES Pau	22ESP4	DF	0	1	0	0	0	0	0	0		6	173	188	92.0213	0	0		10554.6	32.1	31	8627.3	1927.3
22	43	1	UEFA	ESP	7	5	JPN	24	1	1	2	1	0	5	BUSQUETS Sergio	22ESP5	MF	0	1	0	0	0	0	1	0		1	66	71	92.9577	1	1	100	11546	28.5	24	9958.4	1587.6
22	43	1	AFC	JPN	24	1	ESP	7	5	2	1	1	3	13	MORITA Hidemasa	22JPN13	MF	0	0		0	0	0	1	5	20	7	20	26	76.9231	2	2	100	12657	29.1	55	10011.7	2645.3
22	43	1	AFC	JPN	24	1	ESP	7	5	2	1	1	3	14	ITO Junya	22JPN14	MF	0	1	0	0	0	0	0	6	33.3333	0	20	24	83.3333	0	0		9262.4	34.1	38	7742.4	1520
22	43	1	UEFA	ESP	7	5	JPN	24	1	1	2	1	0	16	RODRI	22ESP16	MF	0	0		0	0	0	0	0		4	205	211	97.1564	0	1	0	10894.6	32	45	8849.7	2043.8
22	43	1	UEFA	ESP	7	5	JPN	24	1	1	2	1	0	21	OLMODani	22ESP21	FW	0	4	0	0	0	0	0	1	0	0	36	45	80	0	1	0	9426.1	31.7	48	7533.3	1891.8
22	43	1	AFC	JPN	24	1	ESP	7	5	2	1	1	3	22	YOSHIDA Maya	22JPN22	DF	0	0		0	0	0	1	2	0	7	16	19	84.2105	4	8	50	10251.4	31	24	9041.8	1209.7
22	43	1	UEFA	ESP	7	5	JPN	24	1	1	2	1	0	26	PEDRI	22ESP26	MF	0	0		0	0	0	1	4	50	1	120	137	87.5912	7	9	77.7778	11856.6	29	33	9483	2373.7
22	44	1	CONCACAF	CRC	31	3	GER	11	5	2	4	2	0	5	BORGES Celso	22CRC5	MF	0	0		0	0	0	0	6	0	5	32	36	88.8889	3	4	75	11205.2	31.3	33	9154.6	2050.5
22	44	1	CONCACAF	CRC	31	3	GER	11	5	2	4	2	0	12	CAMPBELL Joel	22CRC12	FW	0	0		0	0	0	1	4	25	0	46	63	73.0159	5	7	71.4286	9023.9	30.1	38	7429.4	1594.6
22	44	1	CONCACAF	CRC	31	3	GER	11	5	2	4	2	0	6	DUARTE Oscar	22CRC6	DF	0	0		0	0	1	0	3	0	12	13	21	61.9048	3	10	30	9746.7	28.5	25	8586.9	1159.9
22	44	1	CONCACAF	CRC	31	3	GER	11	5	2	4	2	0	3	VARGAS Juan Pablo	22CRC3	DF	0	1	0	0	0	0	2	4	50	10	20	24	83.3333	4	4	100	9864.9	31.1	36	8561.8	1304.1
22	44	1	CONCACAF	CRC	31	3	GER	11	5	2	4	2	0	19	WASTON Kendall	22CRC19	DF	0	1	0	0	0	0	1	3	33.3333	5	15	19	78.9474	10	12	83.3333	9856.9	30.2	27	8462.2	1394.8
22	44	1	UEFA	GER	11	5	CRC	31	3	4	2	2	3	10	GNABRY Serge	22GER10	FW	1	4	25	0	1	0	1	2	50	0	34	40	85	1	1	100	10841.4	32.1	59	8044.2	2797
22	44	1	UEFA	GER	11	5	CRC	31	3	4	2	2	3	6	KIMMICH Joshua	22GER6	MF	0	1	0	0	0	0	0	3	0	2	113	121	93.3884	2	3	66.6667	12698.3	29.3	54	10111.7	2586.6
22	44	1	UEFA	GER	11	5	CRC	31	3	4	2	2	3	14	MUSIALA Jamal	22GER14	MF	0	8	0	0	1	0	0	1	0	0	34	47	72.3404	4	5	80	10650.4	31.3	62	8259.4	2390
22	44	1	UEFA	GER	11	5	CRC	31	3	4	2	2	3	2	RUEDIGER Antonio	22GER2	DF	0	1	0	0	0	0	1	1	100	6	82	87	94.2529	0	0		9678.8	30.3	35	7945.3	1733.5
22	44	1	UEFA	GER	11	5	CRC	31	3	4	2	2	3	19	SANE Leroy	22GER19	MF	0	3	0	0	0	0	0	3	0	1	41	46	89.1304	0	3	0	10543.7	34.3	66	7544	3000.8
22	45	1	CAF	GHA	61	2	URU	14	4	0	2	2	0	18	AMARTEY Daniel	22GHA18	DF	0	0		0	0	0	0	3	66.6667	5	46	49	93.8776	4	5	80	9832.5	33.2	32	8206.3	1626.3
22	45	1	CONMEBOL	URU	14	4	GHA	61	2	2	0	2	3	19	COATES Sebastian	22URU19	DF	0	1	0	0	0	1	1	3	33.3333	4	37	42	88.0952	3	4	75	8770	27.9	24	7464.2	1305.9
22	45	1	CONMEBOL	URU	14	4	GHA	61	2	2	0	2	3	2	GIMENEZ Jose Maria	22URU2	DF	0	1	0	0	0	0	0	1	0	8	40	42	95.2381	0	0		10189.5	28.7	29	8440.9	1748.5
22	45	1	CONMEBOL	URU	14	4	GHA	61	2	2	0	2	3	16	OLIVERA Mathias	22URU16	DF	0	0		0	0	0	1	8	25	8	40	46	86.9565	3	5	60	11449.9	31.9	56	8716.8	2732
22	45	1	CAF	GHA	61	2	URU	14	4	0	2	2	0	5	PARTEY Thomas	22GHA5	MF	0	0		0	0	0	2	3	0	3	63	75	84	3	7	42.8571	10877.1	29	38	8644	2232
22	45	1	CAF	GHA	61	2	URU	14	4	0	2	2	0	17	RAHMAN Baba	22GHA17	DF	0	0		0	0	0	4	4	50	1	36	50	72	0	0		10464.3	34.1	63	7700.7	2763.6
22	45	1	CAF	GHA	61	2	URU	14	4	0	2	2	0	4	SALISU Mohammed	22GHA4	DF	0	0		0	0	0	2	2	50	11	44	57	77.193	0	8	0	9954.8	31.1	36	8090.2	1864.5
22	45	1	CAF	GHA	61	2	URU	14	4	0	2	2	0	26	SEIDU Alidu	22GHA26	DF	0	0		0	0	1	2	10	20	3	39	44	88.6364	0	3	0	10187.2	34.2	56	8024.5	2162.7
22	45	1	CONMEBOL	URU	14	4	GHA	61	2	2	0	2	3	15	VALVERDE Federico	22URU15	MF	0	3	0	0	0	0	3	4	0	3	63	73	86.3014	5	8	62.5	11175.4	31.2	61	8293.3	2883.3
22	45	1	CONMEBOL	URU	14	4	GHA	61	2	2	0	2	3	13	VARELA Guillermo	22URU13	DF	0	0		0	0	0	2	7	14.2857	5	37	55	67.2727	2	9	22.2222	10672	32.2	52	8631.5	2040.6
22	46	1	UEFA	POR	9	5	KOR	28	1	1	2	1	0	24	ANTONIO SILVA	22POR24	DF	0	0		0	0	0	2	2	0	6	57	58	98.2759	8	9	88.8889	9559.2	32	30	8126.3	1432.9
22	46	1	UEFA	POR	9	5	KOR	28	1	1	2	1	0	2	DIOGO DALOT	22POR2	DF	0	1	0	1	0	0	1	3	33.3333	2	50	62	80.6452	5	10	50	10155.5	32.1	65	7874.6	2281
22	46	1	AFC	KOR	28	1	POR	9	5	2	1	1	3	6	HWANG Inbeom	22KOR6	MF	0	2	0	0	0	0	0	2	50	2	34	42	80.9524	0	0		12617.3	29.3	54	9614.4	3002.9
22	46	1	UEFA	POR	9	5	KOR	28	1	1	2	1	0	20	JOAO CANCELO	22POR20	DF	0	1	0	0	1	0	1	2	0	0	76	92	82.6087	2	6	33.3333	10683	32.7	52	8589.2	2092.8
22	46	1	AFC	KOR	28	1	POR	9	5	2	1	1	3	5	JUNG Wooyoung	22KOR5	MF	0	0		0	0	0	2	4	25	3	51	57	89.4737	9	14	64.2857	12058.4	28.3	58	9013.6	3046
22	46	1	AFC	KOR	28	1	POR	9	5	2	1	1	3	3	KIM Jinsu	22KOR3	DF	0	0		0	0	0	0	2	0	5	24	30	80	4	16	25	10507.5	31.5	55	8261	2247.5
22	46	1	AFC	KOR	28	1	POR	9	5	2	1	1	3	19	KIM Younggwon	22KOR19	DF	1	1	100	0	1	0	0	1	0	5	35	39	89.7436	3	6	50	7924.7	29.7	24	6701.1	1223.6
22	46	1	AFC	KOR	28	1	POR	9	5	2	1	1	3	20	KWON Kyungwon	22KOR20	DF	0	0		0	0	0	0	0		9	30	30	100	4	4	100	10558.5	29.3	35	8585.1	1973.3
22	46	1	UEFA	POR	9	5	KOR	28	1	1	2	1	0	3	PEPE	22POR3	DF	0	0		0	1	0	0	2	0	8	65	74	87.8378	6	10	60	9720.3	31.2	34	7797.6	1921.7
22	46	1	UEFA	POR	9	5	KOR	28	1	1	2	1	0	21	RICARDO HORTA	22POR21	FW	1	3	33.3333	0	0	0	1	4	25	3	16	18	88.8889	0	1	0	12191.5	31.6	65	9220.4	2969.9
22	46	1	AFC	KOR	28	1	POR	9	5	2	1	1	3	7	SON Heungmin	22KOR7	MF	0	5	0	1	0	0	0	2	0	1	13	17	76.4706	1	3	33.3333	10306.6	34.4	51	8073.1	2232.3
22	47	1	UEFA	SRB	21	5	SUI	15	5	2	3	1	0	2	PAVLOVIC Strahinja	22SRB2	DF	0	0		0	0	0	1	3	0	9	62	75	82.6667	0	2	0	11386.7	31.7	54	8922.6	2464.1
22	47	1	UEFA	SRB	21	5	SUI	15	5	2	3	1	0	4	MILENKOVIC Nikola	22SRB4	DF	0	1	0	0	0	1	3	1	0	2	50	56	89.2857	1	4	25	10972.4	30.5	34	8918.4	2052.9
22	47	1	UEFA	SRB	21	5	SUI	15	5	2	3	1	0	9	MITROVIC Aleksandar	22SRB9	FW	1	3	33.3333	0	0	0	0	0		0	16	19	84.2105	0	0		10106.4	31.1	30	8386.4	1720.1
22	47	1	UEFA	SRB	21	5	SUI	15	5	2	3	1	0	16	LUKIC Sasa	22SRB16	MF	0	0		0	0	1	2	4	0	2	53	58	91.3793	0	1	0	11616.9	33.4	54	8748.7	2869.4
22	47	1	UEFA	SRB	21	5	SUI	15	5	2	3	1	0	17	KOSTIC Filip	22SRB17	MF	0	0		0	0	1	1	4	0	2	33	41	80.4878	0	0		10589.3	33.8	43	8326.4	2263.9
22	47	1	UEFA	SUI	15	5	SRB	21	5	3	2	1	3	3	WIDMER Silvan	22SUI3	DF	0	0		0	0	0	1	5	0	8	43	58	74.1379	7	13	53.8462	10726.9	33.8	45	8524.7	2202.2
22	47	1	UEFA	SUI	15	5	SRB	21	5	3	2	1	3	5	AKANJI Manuel	22SUI5	DF	0	1	0	0	0	0	0	1	0	12	45	47	95.7447	0	0		9496.5	31.5	32	8150.9	1345.7
22	47	1	UEFA	SUI	15	5	SRB	21	5	3	2	1	3	8	FREULER Remo	22SUI8	MF	1	2	50	0	0	1	4	7	0	8	18	25	72	3	5	60	12783.5	29	63	9774.3	3007.9
22	47	1	UEFA	SUI	15	5	SRB	21	5	3	2	1	3	10	XHAKA Granit	22SUI10	MF	0	3	0	0	0	0	2	5	20	2	48	50	96	0	2	0	12107.8	29.4	62	8941.6	3165
22	47	1	UEFA	SUI	15	5	SRB	21	5	3	2	1	3	13	RODRIGUEZ Ricardo	22SUI13	DF	0	0		0	0	0	1	3	0	4	28	39	71.7949	2	5	40	10230.1	30.1	46	8169.7	2061.4
22	47	1	UEFA	SUI	15	5	SRB	21	5	3	2	1	3	22	SCHAER Fabian	22SUI22	DF	0	1	0	0	0	1	2	1	100	9	34	41	82.9268	1	2	50	9439.4	30.8	36	8006.5	1431.9
22	48	1	CONMEBOL	BRA	1	4	CMR	43	2	0	1	1	0	24	BREMER	22BRA24	DF	0	0		0	0	0	0	1	0	6	61	63	96.8254	0	0		10175.2	32.3	29	8600.1	1575.2
22	48	1	CONMEBOL	BRA	1	4	CMR	43	2	0	1	1	0	13	DANI ALVES	22BRA13	DF	0	1	0	0	0	0	0	10	40	2	68	74	91.8919	0	0		10842.8	28.5	43	8967	1876.9
22	48	1	CONMEBOL	BRA	1	4	CMR	43	2	0	1	1	0	14	EDER MILITAO	22BRA14	DF	0	1	0	0	0	0	0	2	0	6	66	70	94.2857	4	6	66.6667	9795.7	32.7	36	8028.6	1767.2
22	48	1	CONMEBOL	BRA	1	4	CMR	43	2	0	1	1	0	15	FABINHO	22BRA15	MF	0	0		0	0	1	2	5	60	4	48	51	94.1176	2	2	100	10653.1	31.3	39	8559.8	2093.3
22	48	1	CONMEBOL	BRA	1	4	CMR	43	2	0	1	1	0	26	GABRIEL MARTINELLI	22BRA26	FW	0	4	0	0	0	1	2	3	0	0	21	25	84	4	5	80	10442.4	34.9	70	7900.7	2541.7
22	48	1	CAF	CMR	43	2	BRA	1	4	1	0	1	3	10	ABOUBAKAR Vincent	22CMR10	FW	1	3	33.3333	0	0	0	1	0		4	7	12	58.3333	0	1	0	10151.8	33.7	36	8020	2130.9
22	48	1	CAF	CMR	43	2	BRA	1	4	1	0	1	3	13	CHOUPO-MOTING Eric Maxim	22CMR13	FW	0	0		0	0	1	2	3	66.6667	0	11	18	61.1111	4	6	66.6667	10123	27.7	36	8493.2	1630.8
22	48	1	CAF	CMR	43	2	BRA	1	4	1	0	1	3	24	EBOSSE Enzo	22CMR24	DF	0	0		0	0	0	0	8	50	5	32	34	94.1176	0	0		9893	33.5	34	8164.7	1726.4
22	48	1	CAF	CMR	43	2	BRA	1	4	1	0	1	3	19	FAI Collins	22CMR19	DF	0	0		0	1	0	0	8	50	4	17	23	73.913	0	0		9213.7	31.6	41	7453.9	1758.9
22	48	1	CAF	CMR	43	2	BRA	1	4	1	0	1	3	25	TOLO Nouhou	22CMR25	DF	0	0		0	0	1	1	8	37.5	5	13	19	68.4211	0	1	0	9788.5	32.2	46	7607.7	2180.9
22	48	1	CAF	CMR	43	2	BRA	1	4	1	0	1	3	4	WOOH Christopher	22CMR4	DF	0	1	0	0	0	0	2	2	0	7	25	29	86.2069	2	7	28.5714	9471.3	31.1	39	7713.4	1757.9
22	48	1	CAF	CMR	43	2	BRA	1	4	1	0	1	3	8	ZAMBO ANGUISSA Andre-Frank	22CMR8	MF	0	0		0	0	0	3	5	40	4	39	44	88.6364	2	3	66.6667	10976.8	32.5	57	8117.3	2859.5
22	49	2	CONCACAF	USA	16	3	NED	8	5	1	3	2	0	4	ADAMS Tyler	22USA4	MF	0	0		0	0	0	0	5	40	5	77	81	95.0617	5	6	83.3333	11844.6	32.7	72	8542.3	3302.3
22	49	2	UEFA	NED	8	5	USA	16	3	3	1	2	3	17	BLIND Daley	22NED17	DF	1	2	50	1	0	0	0	9	44.4444	4	30	37	81.0811	3	5	60	11278.8	28.5	52	8301.2	2976.5
22	49	2	UEFA	NED	8	5	USA	16	3	3	1	2	3	21	DE JONG Frenkie	22NED21	MF	0	0		0	0	0	0	5	40	3	34	39	87.1795	0	0		12012	29.4	51	9242	2770
22	49	2	UEFA	NED	8	5	USA	16	3	3	1	2	3	22	DUMFRIES Denzel	22NED22	DF	1	1	100	2	0	0	1	4	0	7	24	37	64.8649	1	4	25	11071.8	32.3	61	8172	2899.7
22	49	2	CONCACAF	USA	16	3	NED	8	5	1	3	2	0	6	MUSAH Yunus	22USA6	MF	0	1	0	0	0	0	0	3	33.3333	0	37	45	82.2222	0	1	0	12143.6	31.2	68	8748.3	3395.3
22	49	2	CONCACAF	USA	16	3	NED	8	5	1	3	2	0	10	PULISIC Christian	22USA10	FW	0	3	0	1	1	0	0	0		1	17	26	65.3846	1	1	100	11986.4	32.5	68	8837.6	3150
22	49	2	CONCACAF	USA	16	3	NED	8	5	1	3	2	0	13	REAM Tim	22USA13	DF	0	1	0	0	0	0	0	3	33.3333	9	69	75	92	5	10	50	9603.7	31.5	43	7523.5	2079.2
22	49	2	UEFA	NED	8	5	USA	16	3	3	1	2	3	2	TIMBER Jurrien	22NED2	DF	0	0		0	0	0	3	5	40	10	34	40	85	0	7	0	9718.6	30.9	49	7762.2	1956.4
22	49	2	UEFA	NED	8	5	USA	16	3	3	1	2	3	4	VAN DIJK Virgil	22NED4	DF	0	1	0	0	0	0	2	1	100	6	43	47	91.4894	6	8	75	9199.5	32.3	34	7493.9	1705.5
22	49	2	CONCACAF	USA	16	3	NED	8	5	1	3	2	0	3	ZIMMERMAN Walker	22USA3	DF	0	1	0	0	0	0	1	2	0	8	63	70	90	7	13	53.8462	10245.3	32.1	44	8370.4	1874.8
22	50	2	CONMEBOL	ARG	3	4	AUS	38	1	2	1	1	3	7	DE PAUL Rodrigo	22ARG7	MF	0	0		0	0	0	0	4	25	4	76	88	86.3636	3	5	60	11710.7	32.4	61	8785.3	2926.5
22	50	2	CONMEBOL	ARG	3	4	AUS	38	1	2	1	1	3	24	FERNANDEZ Enzo	22ARG24	MF	0	0		0	0	0	1	4	75	6	97	102	95.098	3	6	50	11524.6	29.7	38	9771.7	1752.8
22	50	2	CONMEBOL	ARG	3	4	AUS	38	1	2	1	1	3	10	MESSI Lionel	22ARG10	FW	1	6	16.6667	0	1	0	0	3	0	0	53	61	86.8852	1	1	100	8599	28.8	33	7145.8	1453.3
22	50	2	CONMEBOL	ARG	3	4	AUS	38	1	2	1	1	3	19	OTAMENDI Nicolas	22ARG19	DF	0	0		1	0	0	1	3	0	11	89	94	94.6809	1	4	25	9656.4	28.7	30	8086.3	1571.1
22	50	2	CONMEBOL	ARG	3	4	AUS	38	1	2	1	1	3	13	ROMERO Cristian	22ARG13	DF	0	0		0	0	0	1	2	100	6	69	73	94.5205	1	4	25	9673.3	29.7	38	8366.4	1307.8
22	50	2	AFC	AUS	38	1	ARG	3	4	1	2	1	0	16	BEHICH Aziz	22AUS16	DF	0	1	0	0	0	0	1	3	0	0	43	53	81.1321	0	5	0	10520.9	32	42	8509.3	2012.6
22	50	2	AFC	AUS	38	1	ARG	3	4	1	2	1	0	22	IRVINE Jackson	22AUS22	MF	0	0		0	0	1	1	3	0	2	26	33	78.7879	0	0		12977.7	30.1	66	9520.4	3457.3
22	50	2	AFC	AUS	38	1	ARG	3	4	1	2	1	0	13	MOOY Aaron	22AUS13	MF	0	0		0	0	0	1	5	0	4	54	57	94.7368	8	9	88.8889	11999.9	30.1	31	9793.1	2208
22	50	2	AFC	AUS	38	1	ARG	3	4	1	2	1	0	4	ROWLES Kye	22AUS4	DF	0	0		0	0	0	0	4	0	3	64	68	94.1176	6	7	85.7143	10720.8	31.8	39	8632.5	2088.5
22	50	2	AFC	AUS	38	1	ARG	3	4	1	2	1	0	19	SOUTTAR Harry	22AUS19	DF	0	1	0	0	0	0	1	8	12.5	5	52	55	94.5455	5	8	62.5	9861.2	29.7	30	8472.8	1389.4
22	51	2	UEFA	ENG	5	5	SEN	18	2	3	0	3	3	9	KANE Harry	22ENG9	FW	1	3	33.3333	0	0	0	1	1	0	1	17	25	68	4	4	100	10804.3	29.6	37	8924.3	1879.9
22	51	2	UEFA	ENG	5	5	SEN	18	2	3	0	3	3	6	MAGUIRE Harry	22ENG6	DF	0	0		0	0	0	1	4	50	5	61	70	87.1429	3	9	33.3333	9556.5	29	31	8095.4	1461.3
22	51	2	UEFA	ENG	5	5	SEN	18	2	3	0	3	3	4	RICE Declan	22ENG4	MF	0	0		0	0	0	2	1	100	1	51	54	94.4444	2	2	100	12061.2	31.2	62	9037.4	3023.7
22	51	2	UEFA	ENG	5	5	SEN	18	2	3	0	3	3	3	SHAW Luke	22ENG3	DF	0	0		0	0	0	3	2	50	2	58	63	92.0635	0	3	0	10462.5	32.1	56	8274.8	2187.8
22	51	2	UEFA	ENG	5	5	SEN	18	2	3	0	3	3	2	WALKER Kyle	22ENG2	DF	0	0		0	0	0	2	2	0	6	66	73	90.411	10	13	76.9231	9830.2	34.4	40	8202.3	1627.8
22	51	2	CAF	SEN	18	2	ENG	5	5	0	3	3	0	22	DIALLO Abdou	22SEN22	DF	0	0		0	0	0	1	2	0	5	42	51	82.3529	3	9	33.3333	8875.8	32.7	27	7492	1384.7
22	51	2	CAF	SEN	18	2	ENG	5	5	0	3	3	0	3	KOULIBALY Kalidou	22SEN3	DF	0	0		0	0	1	1	8	62.5	9	36	52	69.2308	4	14	28.5714	8860.4	30.7	36	7066.2	1795.1
22	51	2	CAF	SEN	18	2	ENG	5	5	0	3	3	0	6	MENDY Nampalys	22SEN6	DF	0	0		0	0	0	1	3	0	2	53	55	96.3636	6	7	85.7143	11818.5	31.4	48	8683	3134.2
22	51	2	CAF	SEN	18	2	ENG	5	5	0	3	3	0	21	SABALY Youssouf	22SEN21	DF	0	0		0	0	0	0	8	12.5	3	34	38	89.4737	1	2	50	10283	31.9	61	7686.6	2596.4
22	51	2	CAF	SEN	18	2	ENG	5	5	0	3	3	0	18	SARR Ismaila	22SEN18	FW	0	2	0	0	0	0	0	0		0	17	22	77.2727	0	0		10902.2	35.2	65	8527.7	2374.5
22	52	2	UEFA	POL	26	5	FRA	4	5	1	3	2	0	18	BERESZYNSKI Bartosz	22POL18	DF	0	0		0	0	1	2	2	50	6	41	47	87.234	0	1	0	10221	33	59	8089.9	2131.1
22	52	2	UEFA	POL	26	5	FRA	4	5	1	3	2	0	2	CASH Matty	22POL2	DF	0	1	0	0	0	1	1	5	60	3	34	42	80.9524	0	4	0	9497.6	33.8	61	7566.7	1930.9
22	52	2	UEFA	POL	26	5	FRA	4	5	1	3	2	0	15	GLIK Kamil	22POL15	DF	0	1	0	0	0	0	1	1	100	5	36	38	94.7368	0	1	0	8238.4	28.4	12	7307.4	930.9
22	52	2	UEFA	FRA	4	5	POL	26	5	3	1	2	3	7	GRIEZMANN Antoine	22FRA7	FW	0	1	0	0	0	0	0	0		3	35	45	77.7778	5	6	83.3333	11257.2	29.7	41	8844.7	2412.4
22	52	2	UEFA	FRA	4	5	POL	26	5	3	1	2	3	22	HERNANDEZ Theo	22FRA22	DF	0	2	0	0	0	0	1	2	50	2	63	67	94.0299	0	0		9493.5	34.8	47	7695.4	1798.1
22	52	2	UEFA	POL	26	5	FRA	4	5	1	3	2	0	9	LEWANDOWSKI Robert	22POL9	FW	1	4	25	0	0	0	2	3	0	4	24	29	82.7586	0	0		10322.1	28.3	32	8767.5	1553.5
22	52	2	UEFA	FRA	4	5	POL	26	5	3	1	2	3	10	MBAPPE Kylian	22FRA10	FW	2	5	40	1	0	0	1	0		0	33	37	89.1892	1	1	100	7758	35.3	43	6296.4	1460.8
22	52	2	UEFA	FRA	4	5	POL	26	5	3	1	2	3	14	RABIOT Adrien	22FRA14	MF	0	0		0	0	0	1	4	25	3	48	52	92.3077	3	4	75	11003.7	34.2	57	8652.2	2351.5
22	52	2	UEFA	FRA	4	5	POL	26	5	3	1	2	3	18	UPAMECANO Dayot	22FRA18	DF	0	1	0	0	0	0	3	4	50	7	50	54	92.5926	3	6	50	10138.2	32.1	36	8628.6	1509.6
22	52	2	UEFA	FRA	4	5	POL	26	5	3	1	2	3	4	VARANE Raphael	22FRA4	DF	0	1	0	0	0	0	1	0		3	36	38	94.7368	0	1	0	9898.1	28.2	20	8619.3	1278.8
22	52	2	UEFA	POL	26	5	FRA	4	5	1	3	2	0	20	ZIELINSKI Piotr	22POL20	MF	0	2	0	0	0	0	0	7	57.1429	0	58	67	86.5672	3	8	37.5	11141.3	31.5	48	8811.7	2329.6
22	54	2	CONMEBOL	BRA	1	4	KOR	28	1	4	1	3	3	3	THIAGO SILVA	22BRA3	DF	0	0		1	0	0	0	2	50	2	83	85	97.6471	6	9	66.6667	8379.2	30.8	27	7064.5	1314.7
22	54	2	CONMEBOL	BRA	1	4	KOR	28	1	4	1	3	3	4	MARQUINHOS	22BRA4	DF	0	0		0	0	0	0	0		3	68	74	91.8919	2	5	40	9619.7	31.6	37	7910.3	1709.4
22	54	2	CONMEBOL	BRA	1	4	KOR	28	1	4	1	3	3	5	CASEMIRO	22BRA5	MF	0	1	0	0	0	0	2	10	20	2	65	73	89.0411	5	8	62.5	11563.9	28.1	29	9620.1	1943.9
22	54	2	CONMEBOL	BRA	1	4	KOR	28	1	4	1	3	3	7	LUCAS PAQUETA	22BRA7	MF	1	2	50	0	0	0	0	4	75	1	52	57	91.2281	2	2	100	11080.2	29.8	51	8743.4	2335.6
22	54	2	CONMEBOL	BRA	1	4	KOR	28	1	4	1	3	3	9	RICHARLISON	22BRA9	FW	1	2	50	0	0	0	3	1	0	3	15	19	78.9474	0	0		11150	32.7	68	8084.9	3065.1
22	54	2	CONMEBOL	BRA	1	4	KOR	28	1	4	1	3	3	11	RAPHINHA	22BRA11	FW	0	5	0	0	0	0	1	4	50	0	32	39	82.0513	2	2	100	10709.3	32.4	70	7794.3	2915.1
22	54	2	AFC	KOR	28	1	BRA	1	4	1	4	3	0	4	KIM Minjae	22KOR4	DF	0	0		0	0	0	0	1	0	4	66	70	94.2857	2	3	66.6667	9159.8	30.9	42	7491.8	1668
22	54	2	AFC	KOR	28	1	BRA	1	4	1	4	3	0	7	SON Heungmin	22KOR7	MF	0	3	0	0	1	0	1	0		1	19	26	73.0769	0	1	0	10217.3	32	48	8099.2	2118
22	54	2	AFC	KOR	28	1	BRA	1	4	1	4	3	0	11	HWANG Heechan	22KOR11	MF	0	5	0	0	0	0	3	6	16.6667	0	46	53	86.7925	0	1	0	10090.1	33.3	56	7896.6	2192.6
22	54	2	AFC	KOR	28	1	BRA	1	4	1	4	3	0	15	KIM Moonhwan	22KOR15	DF	0	0		0	0	0	0	7	42.8571	4	46	46	100	1	1	100	10261.3	34.8	66	7863.2	2398.1
22	54	2	AFC	KOR	28	1	BRA	1	4	1	4	3	0	19	KIM Younggwon	22KOR19	DF	0	0		0	0	0	0	1	100	4	55	62	88.7097	3	8	37.5	8709.6	30.7	31	7451.9	1257.7
22	56	2	UEFA	POR	9	5	SUI	15	5	6	1	5	3	2	DIOGO DALOT	22POR2	DF	0	0		0	1	0	1	3	66.6667	2	28	34	82.3529	1	2	50	10035.8	34.5	50	7659.4	2376.5
22	56	2	UEFA	POR	9	5	SUI	15	5	6	1	5	3	3	PEPE	22POR3	DF	1	3	33.3333	0	0	0	2	1	0	7	39	49	79.5918	2	9	22.2222	10469.7	30.4	34	8321.4	2148.4
22	56	2	UEFA	POR	9	5	SUI	15	5	6	1	5	3	4	RUBEN DIAS	22POR4	DF	0	0		0	0	0	0	2	0	3	38	44	86.3636	2	9	22.2222	10666	31.4	24	9109.8	1557.2
22	56	2	UEFA	POR	9	5	SUI	15	5	6	1	5	3	5	RAPHAEL GUERREIRO	22POR5	DF	1	2	50	0	0	0	0	2	50	0	40	41	97.561	1	1	100	10905.1	30.9	44	8709.8	2195.2
22	56	2	UEFA	POR	9	5	SUI	15	5	6	1	5	3	14	WILLIAM CARVALHO	22POR14	MF	0	0		0	0	0	0	3	33.3333	1	55	60	91.6667	0	0		11475.4	30.4	33	8952	2522.2
22	56	2	UEFA	SUI	15	5	POR	9	5	1	6	5	0	2	FERNANDES Edimilson	22SUI2	DF	0	0		1	0	0	0	0		2	43	49	87.7551	5	5	100	10288.9	31.5	48	8171.4	2117.4
22	56	2	UEFA	SUI	15	5	POR	9	5	1	6	5	0	5	AKANJI Manuel	22SUI5	DF	1	1	100	0	0	0	0	1	0	2	58	65	89.2308	7	9	77.7778	9184.5	29.6	29	7643.4	1541.2
22	56	2	UEFA	SUI	15	5	POR	9	5	1	6	5	0	10	XHAKA Granit	22SUI10	MF	0	1	0	0	0	0	0	3	33.3333	2	63	75	84	4	6	66.6667	11392.7	29.6	48	8448.8	2943.9
22	56	2	UEFA	SUI	15	5	POR	9	5	1	6	5	0	13	RODRIGUEZ Ricardo	22SUI13	DF	0	0		1	2	0	0	4	0	5	53	60	88.3333	0	0		9569.3	31.5	51	7524.3	2045
22	56	2	UEFA	SUI	15	5	POR	9	5	1	6	5	0	23	SHAQIRI Xherdan	22SUI23	MF	0	2	0	0	0	0	1	0		0	26	34	76.4706	1	2	50	10009.1	29.6	37	8366.6	1642.5
22	59	2	UEFA	ENG	5	5	FRA	4	5	1	2	1	0	2	WALKER Kyle	22ENG2	DF	0	0		0	0	0	0	2	50	3	42	45	93.3333	3	5	60	9632.1	32	49	7707.6	1924.5
22	59	2	UEFA	ENG	5	5	FRA	4	5	1	2	1	0	3	SHAW Luke	22ENG3	DF	0	1	0	0	0	0	0	1	0	3	54	64	84.375	0	2	0	10758.4	34.5	48	8543.2	2217.3
22	59	2	UEFA	ENG	5	5	FRA	4	5	1	2	1	0	4	RICE Declan	22ENG4	MF	0	0		0	0	0	0	5	20	2	57	59	96.6102	2	2	100	11635.1	30.8	50	9318.5	2316.5
22	59	2	UEFA	ENG	5	5	FRA	4	5	1	2	1	0	6	MAGUIRE Harry	22ENG6	DF	0	2	0	0	1	1	1	1	100	5	81	90	90	7	13	53.8462	9723.5	29.8	31	8056	1667.6
22	59	2	UEFA	ENG	5	5	FRA	4	5	1	2	1	0	9	KANE Harry	22ENG9	FW	1	5	20	0	0	0	0	0		3	11	15	73.3333	0	0		10473.9	30	38	8943.6	1530.2
22	59	2	UEFA	ENG	5	5	FRA	4	5	1	2	1	0	22	BELLINGHAM Jude	22ENG22	MF	0	1	0	0	0	0	2	8	12.5	2	37	45	82.2222	2	5	40	11787.4	31.4	87	8334.9	3452.5
22	59	2	UEFA	FRA	4	5	ENG	5	5	2	1	1	3	4	VARANE Raphael	22FRA4	DF	0	0		0	0	0	0	1	0	6	31	34	91.1765	2	4	50	9435	30.8	17	8362.2	1073.7
22	59	2	UEFA	FRA	4	5	ENG	5	5	2	1	1	3	5	KOUNDE Jules	22FRA5	DF	0	0		0	0	0	0	2	50	5	36	44	81.8182	1	3	33.3333	10930.7	30.7	56	8644	2286.7
22	59	2	UEFA	FRA	4	5	ENG	5	5	2	1	1	3	7	GRIEZMANN Antoine	22FRA7	FW	0	0		2	1	1	3	7	14.2857	0	35	39	89.7436	3	3	100	11344.9	32.1	52	8534.8	2810.1
22	59	2	UEFA	FRA	4	5	ENG	5	5	2	1	1	3	8	TCHOUAMENI Aurelien	22FRA8	MF	1	1	100	0	0	0	2	2	50	1	38	41	92.6829	0	2	0	11384.5	29.6	58	8665.9	2718.6
22	59	2	UEFA	FRA	4	5	ENG	5	5	2	1	1	3	9	GIROUD Olivier	22FRA9	FW	1	4	25	0	1	0	1	1	0	2	7	10	70	0	0		10224.6	29.6	58	7983.3	2241.2
22	59	2	UEFA	FRA	4	5	ENG	5	5	2	1	1	3	10	MBAPPE Kylian	22FRA10	FW	0	1	0	0	0	0	0	1	100	0	22	26	84.6154	1	2	50	8478.9	33.1	43	6777.2	1701.7
22	59	2	UEFA	FRA	4	5	ENG	5	5	2	1	1	3	14	RABIOT Adrien	22FRA14	MF	0	1	0	0	0	0	3	5	40	0	29	36	80.5556	0	4	0	11591.3	31.3	71	8830.2	2762.2
22	59	2	UEFA	FRA	4	5	ENG	5	5	2	1	1	3	18	UPAMECANO Dayot	22FRA18	DF	0	0		0	0	0	0	3	0	7	35	42	83.3333	6	13	46.1538	9758.4	30.3	34	8296.6	1460.8
22	59	2	UEFA	FRA	4	5	ENG	5	5	2	1	1	3	22	HERNANDEZ Theo	22FRA22	DF	0	0		0	0	1	2	3	33.3333	4	34	39	87.1795	0	2	0	9952.5	33.4	49	7719.1	2233.4
22	60	2	CAF	MAR	22	2	POR	9	5	1	0	1	3	2	HAKIMI Achraf	22MAR2	DF	0	0		0	0	0	2	5	20	7	26	35	74.2857	2	6	33.3333	10374.4	32.8	60	8081.7	2291.7
22	60	2	CAF	MAR	22	2	POR	9	5	1	0	1	3	4	AMRABAT Sofyan	22MAR4	MF	0	0		0	0	0	2	5	40	5	13	20	65	1	4	25	11198.4	31.7	40	8944.1	2254.3
22	60	2	CAF	MAR	22	2	POR	9	5	1	0	1	3	8	OUNAHI Azzedine	22MAR8	MF	0	1	0	0	1	0	0	0		1	19	22	86.3636	1	2	50	12147.8	31.4	72	9090.2	3057.7
22	60	2	CAF	MAR	22	2	POR	9	5	1	0	1	3	18	EL YAMIQ Jawad	22MAR18	DF	0	0		0	0	0	0	1	100	11	19	23	82.6087	2	4	50	10084.2	30	46	8174.3	1910.9
22	60	2	CAF	MAR	22	2	POR	9	5	1	0	1	3	25	ATTIAT-ALLAH Yahya	22MAR25	DF	0	1	0	1	0	0	2	4	25	5	13	22	59.0909	2	5	40	10862	33.1	65	8224.7	2637.3
22	60	2	UEFA	POR	9	5	MAR	22	2	0	1	1	0	3	PEPE	22POR3	DF	0	1	0	0	0	0	1	2	0	4	88	95	92.6316	3	6	50	10121.8	29.7	35	8125.8	1996
22	60	2	UEFA	POR	9	5	MAR	22	2	0	1	1	0	4	RUBEN DIAS	22POR4	DF	0	0		0	0	0	1	1	100	4	87	92	94.5652	2	6	33.3333	11015.9	29.1	30	9148.7	1866.1
22	60	2	UEFA	POR	9	5	MAR	22	2	0	1	1	0	8	BRUNO FERNANDES	22POR8	MF	0	2	0	0	0	0	1	3	0	1	54	64	84.375	8	11	72.7273	11151.4	30.9	61	8480.6	2671.8
22	60	2	UEFA	POR	9	5	MAR	22	2	0	1	1	0	10	BERNARDO SILVA	22POR10	FW	0	1	0	0	0	0	0	1	0	1	87	99	87.8788	5	8	62.5	12371.9	29.9	43	9392.8	2979.2
22	60	2	UEFA	POR	9	5	MAR	22	2	0	1	1	0	11	JOAO FELIX	22POR11	FW	0	4	0	0	1	0	1	3	0	0	14	20	70	0	1	0	10665	33.7	39	8732.5	1932.5
22	61	2	CONMEBOL	ARG	3	4	CRO	12	5	3	0	3	3	3	TAGLIAFICO Nicolas	22ARG3	DF	0	0		0	0	0	3	2	50	5	21	26	80.7692	1	1	100	10361.7	31.6	53	8064.5	2297.2
22	61	2	CONMEBOL	ARG	3	4	CRO	12	5	3	0	3	3	10	MESSI Lionel	22ARG10	FW	1	2	50	1	0	0	1	3	0	0	32	39	82.0513	2	3	66.6667	8247.8	28.9	33	6770.6	1477.1
22	61	2	CONMEBOL	ARG	3	4	CRO	12	5	3	0	3	3	13	ROMERO Cristian	22ARG13	DF	0	0		0	0	1	2	6	16.6667	6	30	33	90.9091	1	3	33.3333	9167.4	32.5	36	7618.1	1550.1
22	61	2	CONMEBOL	ARG	3	4	CRO	12	5	3	0	3	3	19	OTAMENDI Nicolas	22ARG19	DF	0	0		0	0	1	2	5	20	6	36	38	94.7368	0	0		9482.4	27.6	37	7904.5	1577.9
22	61	2	CONMEBOL	ARG	3	4	CRO	12	5	3	0	3	3	24	FERNANDEZ Enzo	22ARG24	MF	0	1	0	0	0	0	0	8	25	0	40	47	85.1064	2	2	100	11335.2	31.4	50	8731.5	2602.6
22	61	2	UEFA	CRO	12	5	ARG	3	4	0	3	3	0	4	PERI SI C I van	22CRO4	FW	0	3	0	0	0	0	0	3	66.6667	4	40	48	83.3333	1	4	25	10442.3	30.6	59	7828.6	2612.7
22	61	2	UEFA	CRO	12	5	ARG	3	4	0	3	3	0	6	LOVREN Dejan	22CRO6	DF	0	3	0	0	0	0	0	1	0	2	68	74	91.8919	4	8	50	9722.7	31.3	34	7952.2	1770.5
22	61	2	UEFA	CRO	12	5	ARG	3	4	0	3	3	0	8	KOVACIC Mateo	22CRO8	MF	0	0		0	0	1	0	7	28.5714	1	82	87	94.2529	2	3	66.6667	10749.8	31.2	57	8275.2	2475.7
22	61	2	UEFA	CRO	12	5	ARG	3	4	0	3	3	0	20	GVARDIOL Josko	22CRO20	DF	0	0		0	0	0	0	6	33.3333	2	62	64	96.875	2	2	100	10032.5	33.1	52	7873.5	2159
22	61	2	UEFA	CRO	12	5	ARG	3	4	0	3	3	0	22	JURANOVIC Josip	22CRO22	DF	0	0		0	0	0	1	3	33.3333	2	50	62	80.6452	2	2	100	9372.1	33.1	42	7397.5	1974.7
22	62	2	UEFA	FRA	4	5	MAR	22	2	2	0	2	3	4	VARANERaphael	22FRA4	DF	0	1	0	0	0	0	0	1	0	2	52	55	94.5455	0	4	0	9488.3	31.5	27	8381.9	1107.2
22	62	2	UEFA	FRA	4	5	MAR	22	2	2	0	2	3	5	KOUNDE Jules	22FRA5	DF	0	1	0	0	0	0	2	6	0	3	43	47	91.4894	3	5	60	10636.7	28.1	41	8404.1	2232.7
22	62	2	UEFA	FRA	4	5	MAR	22	2	2	0	2	3	7	GRIEZMANN Antoine	22FRA7	FW	0	0		0	0	0	0	4	25	4	21	25	84	0	0		11166.3	30.7	45	8486.4	2679.9
22	62	2	UEFA	FRA	4	5	MAR	22	2	2	0	2	3	8	TCHOUAMENI Aurelien	22FRA8	MF	0	1	0	0	0	0	0	1	0	7	42	44	95.4545	1	4	25	11711	30	49	8878.1	2832.8
22	62	2	UEFA	FRA	4	5	MAR	22	2	2	0	2	3	10	MBAPPE Kylian	22FRA10	FW	0	4	0	0	3	0	3	1	0	0	10	14	71.4286	1	1	100	8475.6	35.2	46	6674.5	1800.1
22	62	2	UEFA	FRA	4	5	MAR	22	2	2	0	2	3	13	FOFANA Youssouf	22FRA13	DF	0	2	0	0	0	0	2	9	33.3333	1	26	30	86.6667	0	2	0	10554.1	30.7	41	8722	1832.1
22	62	2	UEFA	FRA	4	5	MAR	22	2	2	0	2	3	22	HERNANDEZ Theo	22FRA22	DF	1	1	100	0	0	0	0	4	50	2	25	32	78.125	4	9	44.4444	9557.3	32.3	50	7693.6	1863.7
22	62	2	UEFA	FRA	4	5	MAR	22	2	2	0	2	3	24	KONAT E Ibrahima	22FRA24	DF	0	0		0	0	0	2	3	0	6	43	47	91.4894	4	6	66.6667	8806.7	31.2	29	7549.1	1257.6
22	62	2	CAF	MAR	22	2	FRA	4	5	0	2	2	0	2	HAKIMI Achraf	22MAR2	DF	0	1	0	0	0	0	1	8	37.5	2	60	66	90.9091	3	3	100	10662.1	32.9	57	8352.7	2310.4
22	62	2	CAF	MAR	22	2	FRA	4	5	0	2	2	0	4	AMRABAT Sofyan	22MAR4	MF	0	1	0	0	0	0	3	3	66.6667	1	69	80	86.25	7	10	70	11282.7	33.4	56	8866	2415.6
22	62	2	CAF	MAR	22	2	FRA	4	5	0	2	2	0	7	ZIYECHHakim	22MAR7	MF	0	1	0	0	0	0	0	2	0	1	51	60	85	3	6	50	9855	30.2	50	7472	2381.9
22	62	2	CAF	MAR	22	2	FRA	4	5	0	2	2	0	8	OUNAHI Azzedine	22MAR8	MF	0	4	0	0	0	0	0	1	0	2	65	74	87.8378	3	4	75	11738.5	31.3	54	8632.5	3104.8
22	62	2	CAF	MAR	22	2	FRA	4	5	0	2	2	0	18	EL YAMIQ Jawad	22MAR18	DF	0	1	0	0	0	0	0	1	0	3	92	96	95.8333	1	1	100	9533.8	34.3	44	7731	1802.9
22	62	2	CAF	MAR	22	2	FRA	4	5	0	2	2	0	20	DARI Achraf	22MAR20	DF	0	0		0	0	0	1	2	0	6	60	64	93.75	2	5	40	9819.1	31.9	42	8270.7	1548.5
22	63	2	UEFA	CRO	12	5	MAR	22	2	2	1	1	3	2	STANISIC Josip	22CRO2	DF	0	1	0	0	0	0	1	4	50	2	31	42	73.8095	2	4	50	10160.8	30.4	50	8270.9	1889.9
22	63	2	UEFA	CRO	12	5	MAR	22	2	2	1	1	3	4	PERISIC Ivan	22CRO4	FW	0	0		1	1	0	0	3	66.6667	7	39	43	90.6977	0	3	0	10403.6	31.5	61	7930.6	2472.9
22	63	2	UEFA	CRO	12	5	MAR	22	2	2	1	1	3	8	KOVACIC Mateo	22CRO8	MF	0	1	0	0	0	0	0	9	33.3333	1	64	70	91.4286	6	8	75	11079.4	31	51	8725	2354.4
22	63	2	UEFA	CRO	12	5	MAR	22	2	2	1	1	3	10	MODRIC Luka	22CRO10	MF	0	1	0	0	0	0	0	5	0	2	64	69	92.7536	4	4	100	10535.4	29.2	40	8382	2153.4
22	63	2	UEFA	CRO	12	5	MAR	22	2	2	1	1	3	20	GVARDIOL Josko	22CRO20	DF	1	1	100	0	0	0	3	2	0	7	60	65	92.3077	5	8	62.5	9961.7	31	43	8096.9	1864.8
22	63	2	UEFA	CRO	12	5	MAR	22	2	2	1	1	3	24	SUTALO Josip	22CRO24	DF	0	0		0	0	0	0	1	0	4	65	69	94.2029	2	3	66.6667	9720.3	32	39	8039.7	1681.7
22	63	2	CAF	MAR	22	2	CRO	12	5	1	2	1	0	2	HAKIMI Achraf	22MAR2	DF	0	0		0	0	0	1	8	25	0	58	66	87.8788	1	4	25	10498.8	33.6	49	8008.4	2491.4
22	63	2	CAF	MAR	22	2	CRO	12	5	1	2	1	0	4	AMRABAT Sofyan	22MAR4	MF	0	0		0	0	0	1	3	0	1	45	51	88.2353	0	1	0	10857	29.7	54	8592.2	2265.8
22	63	2	CAF	MAR	22	2	CRO	12	5	1	2	1	0	7	ZIYECH Hakim	22MAR7	MF	0	2	0	0	0	0	1	2	0	0	52	65	80	5	7	71.4286	9444.2	29.9	53	7136	2307.2
22	63	2	CAF	MAR	22	2	CRO	12	5	1	2	1	0	19	EN-NESYRI Youssef	22MAR19	FW	0	4	0	0	1	0	1	1	0	1	8	10	80	0	0		10551	30.1	50	8429.1	2122.8
22	63	2	CAF	MAR	22	2	CRO	12	5	1	2	1	0	25	ATTIAT-ALLAH Yahya	22MAR25	DF	0	0		0	0	0	2	5	0	3	38	46	82.6087	1	3	33.3333	10696	32	67	7998.4	2696.5
21	1	1	UEFA	RUS	70	5	KSA	67	1	5	0	5	3	2	MARIOFERNANDES	21RUS2	DF	0	0		0	1	0	0	1	100	3	22	25	88	5	5	100	10822	31.5	48	8164	2658
21	1	1	UEFA	RUS	70	5	KSA	67	1	5	0	5	3	3	IlyaKUTEPOV	21RUS3	DF	0	0		0	0	0	1	0		4	26	31	83.871	8	10	80	9987	27.36	24	8089	1898
21	1	1	UEFA	RUS	70	5	KSA	67	1	5	0	5	3	4	SergeyIGNASHEVICH	21RUS4	DF	0	0		0	0	0	0	0		4	30	37	81.0811	10	12	83.3333	10108	29.48	12	8784	1324
21	1	1	UEFA	RUS	70	5	KSA	67	1	5	0	5	3	8	IuryGAZINSKY	21RUS8	MF	1	1	100	0	0	0	2	1	100	2	24	30	80	5	5	100	12240	27.22	38	8835	3405
21	1	1	UEFA	RUS	70	5	KSA	67	1	5	0	5	3	11	RomanZOBNIN	21RUS11	MF	0	2	0	0	1	0	1	1	0	0	17	26	65.3846	1	2	50	11753	29.23	38	8836	2917
21	1	1	UEFA	RUS	70	5	KSA	67	1	5	0	5	3	17	AleksandrGOLOVIN	21RUS17	MF	1	1	100	2	0	1	7	3	0	0	27	32	84.375	3	5	60	12706	30.6	69	8774	3932
21	1	1	UEFA	RUS	70	5	KSA	67	1	5	0	5	3	18	YuryZHIRKOV	21RUS18	MF	0	1	0	0	0	0	2	1	100	5	25	28	89.2857	5	6	83.3333	11020	28.58	35	8771	2249
21	1	1	AFC	KSA	67	1	RUS	70	5	0	5	5	0	3	OSAMAHAWSAWI	21KSA3	DF	0	0		0	0	0	0	3	33.3333	5	52	57	91.2281	7	8	87.5	7997	27.9	30	6423	1574
21	1	1	AFC	KSA	67	1	RUS	70	5	0	5	5	0	5	OMARHAWSAWI	21KSA5	DF	0	0		0	0	0	1	0		8	43	53	81.1321	7	13	53.8462	9040	29.48	47	7087	1953
21	1	1	AFC	KSA	67	1	RUS	70	5	0	5	5	0	6	MOHAMMEDALBURAYK	21KSA6	DF	0	0		0	0	0	0	2	0	2	55	64	85.9375	3	4	75	9951	28.8	47	7363	2588
21	1	1	AFC	KSA	67	1	RUS	70	5	0	5	5	0	7	SALMAN ALFARAJ	21KSA7	MF	0	0		0	1	0	1	0		3	71	77	92.2078	8	10	80	11323	28.37	52	7973	3350
21	1	1	AFC	KSA	67	1	RUS	70	5	0	5	5	0	13	YASSER ALSHAHRANI	21KSA13	DF	0	2	0	0	0	0	1	3	33.3333	8	40	49	81.6327	2	4	50	10509	32.4	50	7652	2857
21	1	1	AFC	KSA	67	1	RUS	70	5	0	5	5	0	17	TAISEER ALJASSAM	21KSA17	MF	0	0		0	0	1	3	2	0	1	37	40	92.5	1	2	50	10874	27	26	8271	2603
21	1	1	AFC	KSA	67	1	RUS	70	5	0	5	5	0	18	SALEM ALDAWSARI	21KSA18	MF	0	2	0	0	0	0	0	0		0	39	42	92.8571	6	7	85.7143	10066	29.02	43	7411	2655
21	2	1	CAF	EGY	45	2	URU	14	4	0	1	1	0	2	ALI GABR	21EGY2	DF	0	0		0	0	0	0	0		6							9434	26.28	16	8200	1234
21	2	1	CAF	EGY	45	2	URU	14	4	0	1	1	0	6	AHMED HEGAZY	21EGY6	DF	0	0		0	0	1	1	0		8							8757	23.58	13	7566	1191
21	2	1	CAF	EGY	45	2	URU	14	4	0	1	1	0	7	AHMED FATHI	21EGY7	DF	0	1	0	0	0	0	1	4	0	2							9782	30.17	33	7479	2303
21	2	1	CAF	EGY	45	2	URU	14	4	0	1	1	0	13	MOHAMED ABDELSHAFY	21EGY13	DF	0	0		0	0	0	1	2	50	9							10207	27	37	7672	2535
21	2	1	CAF	EGY	45	2	URU	14	4	0	1	1	0	17	MOHAMED ELNENY	21EGY17	MF	0	2	0	0	0	0	2	1	100	2							11188	26.28	30	8679	2509
21	2	1	CAF	EGY	45	2	URU	14	4	0	1	1	0	19	ABDALLA SAID	21EGY19	MF	0	1	0	0	0	0	0	0		0							12066	29.48	58	8799	3267
21	2	1	CAF	EGY	45	2	URU	14	4	0	1	1	0	21	TREZEGUET	21EGY21	MF	0	2	0	0	0	0	2	0		1							12241	29.92	65	8683	3558
21	2	1	CONMEBOL	URU	14	4	EGY	45	2	1	0	1	3	2	Jose GIMENEZ	21URU2	DF	1	2	50	0	0	0	1	2	100	11							9472	27	27	7803	1669
21	2	1	CONMEBOL	URU	14	4	EGY	45	2	1	0	1	3	3	Diego GODIN	21URU3	DF	0	0		0	0	0	1	2	0	7							9939	28.58	25	8394	1545
21	2	1	CONMEBOL	URU	14	4	EGY	45	2	1	0	1	3	4	Guillermo VARELA	21URU4	DF	0	0		0	0	0	0	1	0	1							11259	32.4	68	8059	3200
21	2	1	CONMEBOL	URU	14	4	EGY	45	2	1	0	1	3	6	Rodrigo BENTANCUR	21URU6	MF	0	0		0	0	0	1	0		1							11115	29.7	36	8770	2345
21	2	1	CONMEBOL	URU	14	4	EGY	45	2	1	0	1	3	9	Luis SUAREZ	21URU9	FW	0	4	0	0	1	0	0	0		0							9516	27.18	39	7435	2081
21	2	1	CONMEBOL	URU	14	4	EGY	45	2	1	0	1	3	21	Edinson CAVANI	21URU21	FW	0	5	0	0	0	0	0	0		0							10238	29.7	29	8206	2032
21	2	1	CONMEBOL	URU	14	4	EGY	45	2	1	0	1	3	22	Martin CACERES	21URU22	DF	0	1	0	0	0	0	1	1	0	2							10540	30.38	32	8436	2104
21	3	1	UEFA	POR	4	5	ESP	10	5	3	3	0	1	3	PEPE	21POR3	DF	0	0		0	0	0	3	1	0	3	26	30	86.6667	8	11	72.7273	9010	25.38	17	7775	1235
21	3	1	UEFA	POR	4	5	ESP	10	5	3	3	0	1	5	RAPHAEL GUERREIRO	21POR5	DF	0	0		0	0	0	0	0		2	42	50	84	3	4	75	9566	29.48	32	7448	2118
21	3	1	UEFA	POR	4	5	ESP	10	5	3	3	0	1	6	JOSE FONTE	21POR6	DF	0	0		0	0	0	0	0		2	30	33	90.9091	3	5	60	8930	29.02	24	7641	1289
21	3	1	UEFA	POR	4	5	ESP	10	5	3	3	0	1	7	CRISTIANO RONALDO	21POR7	FW	3	4	75	0	0	0	1	1	0	1	34	34	100	2	2	100	8723	33.98	30	7137	1586
21	3	1	UEFA	POR	4	5	ESP	10	5	3	3	0	1	8	JOAO MOUTINHO	21POR8	MF	0	0		0	0	0	1	3	0	1	36	37	97.2973	5	5	100	10154	26.82	14	8728	1426
21	3	1	UEFA	POR	4	5	ESP	10	5	3	3	0	1	14	WILLIAM	21POR14	MF	0	0		0	0	0	1	0		0	50	55	90.9091	3	4	75	10516	21.6	9	8683	1833
21	3	1	UEFA	POR	4	5	ESP	10	5	3	3	0	1	21	CEDRIC	21POR21	DF	0	0		0	0	0	1	1	100	0	27	35	77.1429	6	9	66.6667	9942	26.46	32	7985	1957
21	3	1	UEFA	ESP	10	5	POR	4	5	3	3	0	1	3	Gerard PIQUE	21ESP3	DF	0	0		0	0	0	2	2	50	4	63	70	90	9	12	75	8818	32.62	24	7312	1506
21	3	1	UEFA	ESP	10	5	POR	4	5	3	3	0	1	4	NACHO	21ESP4	DF	1	1	100	0	0	0	3	0		0	44	48	91.6667	1	2	50	9164	30.38	24	7621	1543
21	3	1	UEFA	ESP	10	5	POR	4	5	3	3	0	1	5	Sergio BUSQUETS	21ESP5	MF	0	1	0	1	0	1	2	1	0	0	62	65	95.3846	2	4	50	9982	28.37	15	8523	1459
21	3	1	UEFA	ESP	10	5	POR	4	5	3	3	0	1	8	KOKE	21ESP8	MF	0	0		0	0	0	0	1	100	0	71	77	92.2078	1	6	16.6667	11757	24.66	35	8265	3492
21	3	1	UEFA	ESP	10	5	POR	4	5	3	3	0	1	15	Sergio RAMOS	21ESP15	DF	0	0		0	0	0	0	0		1	112	115	97.3913	11	13	84.6154	9118	25.56	20	7603	1515
21	3	1	UEFA	ESP	10	5	POR	4	5	3	3	0	1	18	Jordi ALBA	21ESP18	DF	0	0		0	1	0	1	1	100	1	71	81	87.6543	4	7	57.1429	9915	28.8	36	8168	1747
21	3	1	UEFA	ESP	10	5	POR	4	5	3	3	0	1	22	ISCO	21ESP22	MF	0	2	0	0	1	0	0	0		0	85	89	95.5056	6	6	100	10850	27	41	8383	2467
21	4	1	CAF	MAR	41	2	IRN	37	1	0	1	1	0	2	Achraf HAKIMI	21MAR2	DF	0	1	0	0	0	0	1	1	100	2	24	27	88.8889	1	3	33.3333	9801	32.83	58	7076	2725
21	4	1	CAF	MAR	41	2	IRN	37	1	0	1	1	0	5	Mehdi BENATIA	21MAR5	DF	0	1	0	0	0	0	1	3	33.3333	3	75	89	84.2697	12	16	75	8886	29.02	18	7572	1314
21	4	1	CAF	MAR	41	2	IRN	37	1	0	1	1	0	6	Ghanem SAISS	21MAR6	DF	0	1	0	0	0	0	2	0		4	62	68	91.1765	6	9	66.6667	9134	30.38	26	7398	1736
21	4	1	CAF	MAR	41	2	IRN	37	1	0	1	1	0	7	Hakim ZIYACH	21MAR7	MF	0	2	0	0	0	0	5	1	0	0	34	45	75.5556	8	14	57.1429	9339	29.92	30	7003	2336
21	4	1	CAF	MAR	41	2	IRN	37	1	0	1	1	0	8	Karim EL AHMADI	21MAR8	MF	0	0		0	0	1	2	1	0	0	35	36	97.2222	2	2	100	9847	29.92	25	7912	1935
21	4	1	CAF	MAR	41	2	IRN	37	1	0	1	1	0	10	Younes BELHANDA	21MAR10	MF	0	3	0	0	0	0	1	2	0	4	39	45	86.6667	2	5	40	9474	27	18	7467	2007
21	4	1	CAF	MAR	41	2	IRN	37	1	0	1	1	0	14	Mbark BOUSSOUFA	21MAR14	MF	0	0		0	0	0	0	0		1	35	42	83.3333	6	9	66.6667	10068	28.8	38	7791	2277
21	4	1	AFC	IRN	37	1	MAR	41	2	1	0	1	3	3	Ehsan HAJI SAFI	21IRN3	DF	0	2	0	0	0	0	0	1	100	4	9	18	50	1	8	12.5	9140	28.58	42	7230	1910
21	4	1	AFC	IRN	37	1	MAR	41	2	1	0	1	3	4	Roozbeh CHESHMI	21IRN4	DF	0	1	0	0	0	0	0	2	50	3	11	13	84.6154	3	5	60	8858	28.37	24	7375	1483
21	4	1	AFC	IRN	37	1	MAR	41	2	1	0	1	3	8	Morteza POURALIGANJI	21IRN8	DF	0	0		0	0	0	0	0		4	17	25	68	5	11	45.4545	8559	29.02	23	7057	1502
21	4	1	AFC	IRN	37	1	MAR	41	2	1	0	1	3	10	Karim ANSARIFARD	21IRN10	FW	0	0		0	0	1	1	1	100	2	8	14	57.1429	2	2	100	10365	31.72	33	8157	2208
21	4	1	AFC	IRN	37	1	MAR	41	2	1	0	1	3	11	Vahid AMIRI	21IRN11	MF	0	0		0	0	0	3	1	0	0	10	14	71.4286	0	0		10474	29.7	58	7682	2792
21	4	1	AFC	IRN	37	1	MAR	41	2	1	0	1	3	20	Sardar AZMOUN	21IRN20	FW	0	2	0	0	0	0	0	0		2	10	15	66.6667	0	0		8537	31.5	29	7141	1396
21	4	1	AFC	IRN	37	1	MAR	41	2	1	0	1	3	23	Ramin REZAEIAN	21IRN23	DF	0	0		0	0	0	2	2	0	5	10	17	58.8235	2	9	22.2222	9401	29.23	41	7408	1993
21	5	1	UEFA	FRA	7	5	AUS	36	1	2	1	1	3	2	Benjamin PAVARD	21FRA2	DF	0	1	0	0	0	0	4	3	33.3333	4	48	60	80	1	3	33.3333	9856	30.6	37	7818	2038
21	5	1	UEFA	FRA	7	5	AUS	36	1	2	1	1	3	4	Raphael VARANE	21FRA4	DF	0	0		0	0	0	0	0		3	64	71	90.1408	12	15	80	9370	28.12	26	7891	1479
21	5	1	UEFA	FRA	7	5	AUS	36	1	2	1	1	3	5	Samuel UMTITI	21FRA5	DF	0	1	0	0	0	0	2	0		3	55	56	98.2143	8	9	88.8889	9008	29.92	22	7508	1500
21	5	1	UEFA	FRA	7	5	AUS	36	1	2	1	1	3	6	Paul POGBA	21FRA6	MF	0	2	0	0	0	0	1	1	0	1	48	56	85.7143	9	12	75	9906	27.22	33	7819	2087
21	5	1	UEFA	FRA	7	5	AUS	36	1	2	1	1	3	10	Kylian MBAPPE	21FRA10	FW	0	1	0	0	0	0	1	2	50	0	18	18	100	1	1	100	9537	30.38	37	7655	1882
21	5	1	UEFA	FRA	7	5	AUS	36	1	2	1	1	3	13	Ngolo KANTE	21FRA13	MF	0	0		0	0	0	2	0		4	55	57	96.4912	4	4	100	10461	28.12	31	8103	2358
21	5	1	UEFA	FRA	7	5	AUS	36	1	2	1	1	3	21	Lucas HERNANDEZ	21FRA21	DF	0	2	0	0	0	0	1	0		1	31	37	83.7838	1	1	100	9261	31.5	35	7253	2008
21	5	1	UEFA	FRA	7	5	AUS	36	1	2	1	1	3	5	MILLIGAN	21FRA5	DF	0	0		0	0	0	1	2	0	11	65	70	92.8571	7	10	70	9708	29.92	27	7922	1786
21	5	1	UEFA	FRA	7	5	AUS	36	1	2	1	1	3	7	LECKIE	21FRA7	FW	0	1	0	0	0	1	5	3	0	3	12	19	63.1579	2	3	66.6667	10757	32.83	53	8003	2754
21	5	1	UEFA	FRA	7	5	AUS	36	1	2	1	1	3	13	MOOY	21FRA13	MF	0	0		0	0	0	1	4	25	4	46	54	85.1852	1	2	50	11315	25.74	28	8694	2621
21	5	1	UEFA	FRA	7	5	AUS	36	1	2	1	1	3	15	JEDINAK	21FRA15	MF	1	1	100	0	0	0	1	0		4	31	37	83.7838	2	5	40	10854	25.74	25	8329	2525
21	5	1	UEFA	FRA	7	5	AUS	36	1	2	1	1	3	16	BEHICH	21FRA16	DF	0	1	0	0	0	1	3	1	0	4	38	48	79.1667	1	7	14.2857	10246	29.7	44	7761	2485
21	5	1	UEFA	FRA	7	5	AUS	36	1	2	1	1	3	19	RISDON	21FRA19	DF	0	1	0	0	0	1	3	2	50	7	24	32	75	1	4	25	10820	31.28	47	7998	2822
21	5	1	UEFA	FRA	7	5	AUS	36	1	2	1	1	3	20	SAINSBURY	21FRA20	DF	0	0		0	0	0	1	3	66.6667	7	42	48	87.5	5	8	62.5	9486	27	28	7773	1713
21	6	1	CONMEBOL	PER	11	4	DEN	12	5	0	1	1	0	2	A.RODRIGUEZ	21PER2	DF	0	2	0	0	0	0	0	1	0	5	27	27	100	4	4	100	9056	26.82	23	7600	1456
21	6	1	CONMEBOL	PER	11	4	DEN	12	5	0	1	1	0	6	TRAUCO	21PER6	DF	0	0		0	0	0	1	1	100	3	41	45	91.1111	5	6	83.3333	10473	28.8	29	8082	2391
21	6	1	CONMEBOL	PER	11	4	DEN	12	5	0	1	1	0	8	CUEVA	21PER8	MF	0	2	0	0	1	0	0	0		0	35	46	76.087	1	1	100	10544	26.64	51	7971	2573
21	6	1	CONMEBOL	PER	11	4	DEN	12	5	0	1	1	0	15	RAMOS	21PER15	DF	0	1	0	0	1	0	0	1	100	3	28	34	82.3529	5	8	62.5	9830	29.92	24	7924	1906
21	6	1	CONMEBOL	PER	11	4	DEN	12	5	0	1	1	0	17	ADVINCULA	21PER17	DF	0	2	0	0	0	0	0	2	0	3	36	38	94.7368	2	3	66.6667	9304	33.77	35	7236	2068
21	6	1	CONMEBOL	PER	11	4	DEN	12	5	0	1	1	0	18	CARRILLO	21PER18	FW	0	1	0	0	1	0	0	0		1	30	40	75	0	2	0	10074	31.5	41	7778	2296
21	6	1	CONMEBOL	PER	11	4	DEN	12	5	0	1	1	0	19	YOTUN	21PER19	MF	0	1	0	0	0	0	2	2	50	0	54	59	91.5254	10	13	76.9231	11318	25.92	35	8237	3081
21	6	1	UEFA	DEN	12	5	PER	11	4	1	0	1	3	4	KJAER	21DEN4	DF	0	0		0	0	0	2	1	0	5	33	36	91.6667	6	8	75	9023	27.9	19	7672	1351
21	6	1	UEFA	DEN	12	5	PER	11	4	1	0	1	3	8	DELANEY	21DEN8	MF	0	2	0	0	0	1	4	0		3	28	35	80	1	3	33.3333	11533	28.12	36	8850	2683
21	6	1	UEFA	DEN	12	5	PER	11	4	1	0	1	3	9	N.JORGENSEN	21DEN9	FW	0	1	0	0	2	0	3	0		1	10	18	55.5556	0	0		10852	31.97	40	8491	2361
21	6	1	UEFA	DEN	12	5	PER	11	4	1	0	1	3	10	ERIKSEN	21DEN10	MF	0	3	0	1	0	0	0	0		1	35	44	79.5455	3	7	42.8571	12262	27.9	35	9142	3120
21	6	1	UEFA	DEN	12	5	PER	11	4	1	0	1	3	14	DALSGAARD	21DEN14	DF	0	0		0	0	0	2	2	50	3	20	23	86.9565	0	1	0	10288	27	31	8220	2068
21	6	1	UEFA	DEN	12	5	PER	11	4	1	0	1	3	17	LARSEN	21DEN17	DF	0	0		1	0	0	0	1	0	0	23	26	88.4615	3	5	60	10178	31.97	37	7875	2303
21	6	1	UEFA	DEN	12	5	PER	11	4	1	0	1	3	20	POULSEN	21DEN20	FW	1	2	50	0	1	1	4	4	50	1	18	23	78.2609	0	0		11243	32.4	44	8318	2925
21	7	1	CONMEBOL	ARG	5	4	ISL	22	5	1	1	0	1	3	TAGLIAFICO	21ARG3	DF	0	1	0	0	0	0	1	0		0	46	49	93.8776	0	1	0	10399	27.43	30	8096	2303
21	7	1	CONMEBOL	ARG	5	4	ISL	22	5	1	1	0	1	10	MESSI	21ARG10	FW	0	11	0	0	0	0	1	0		0	57	65	87.6923	3	5	60	7617	25.02	17	6518	1099
21	7	1	CONMEBOL	ARG	5	4	ISL	22	5	1	1	0	1	14	MASCHERANO	21ARG14	DF	0	1	0	0	0	0	6	1	0	3	131	138	94.9275	19	20	95	9771	29.48	22	8202	1569
21	7	1	CONMEBOL	ARG	5	4	ISL	22	5	1	1	0	1	16	ROJO	21ARG16	DF	0	1	0	1	0	0	0	0		4	75	79	94.9367	1	2	50	9529	27	24	7537	1992
21	7	1	CONMEBOL	ARG	5	4	ISL	22	5	1	1	0	1	17	OTAMENDI	21ARG17	DF	0	3	0	0	0	0	0	0		5	69	72	95.8333	4	4	100	9542	27.9	21	7578	1964
21	7	1	CONMEBOL	ARG	5	4	ISL	22	5	1	1	0	1	18	SALVIO	21ARG18	DF	0	1	0	0	0	0	0	2	50	2	61	69	88.4058	1	1	100	10216	31.72	39	7836	2380
21	7	1	CONMEBOL	ARG	5	4	ISL	22	5	1	1	0	1	19	AGUERO	21ARG19	FW	1	3	33.3333	0	0	0	0	1	100	0	30	31	96.7742	0	0		9313	27.68	27	7647	1666
21	7	1	UEFA	ISL	22	5	ARG	5	4	1	1	0	1	2	SAEVARSSON	21ISL2	DF	0	0		0	0	0	0	1	0	4	10	12	83.3333	4	4	100	8993	32.18	16	7682	1311
21	7	1	UEFA	ISL	22	5	ARG	5	4	1	1	0	1	6	R.SIGURDSSON	21ISL6	DF	0	0		0	0	0	1	1	0	4	10	14	71.4286	3	6	50	9042	26.46	10	7680	1362
21	7	1	UEFA	ISL	22	5	ARG	5	4	1	1	0	1	8	B.BJARNASON	21ISL8	MF	0	1	0	0	0	0	4	1	0	0	7	12	58.3333	2	4	50	9743	29.23	26	7779	1964
21	7	1	UEFA	ISL	22	5	ARG	5	4	1	1	0	1	10	G.SIGURDSSON	21ISL10	MF	0	4	0	0	0	0	0	2	0	0	12	18	66.6667	0	2	0	11048	27.22	41	8304	2744
21	7	1	UEFA	ISL	22	5	ARG	5	4	1	1	0	1	14	ARNASON	21ISL14	DF	0	0		0	0	0	3	3	0	9	7	13	53.8462	2	5	40	9247	23.76	17	7779	1468
21	7	1	UEFA	ISL	22	5	ARG	5	4	1	1	0	1	18	MAGNUSSON	21ISL18	DF	0	1	0	0	0	0	1	2	50	10	4	13	30.7692	2	5	40	10371	26.46	26	8470	1901
21	7	1	UEFA	ISL	22	5	ARG	5	4	1	1	0	1	20	HALLFREDSSON	21ISL20	MF	0	0		0	0	0	1	5	20	2	18	20	90	2	3	66.6667	10481	27.9	22	8508	1973
21	8	1	UEFA	CRO	20	5	NGA	48	2	2	0	2	3	2	VRSALJKO	21CRO2	DF	0	1	0	0	0	0	1	0		5	27	29	93.1034	2	3	66.6667	10343	31.5	42	7820	2523
21	8	1	UEFA	CRO	20	5	NGA	48	2	2	0	2	3	3	STRINIC	21CRO3	DF	0	0		0	0	0	1	2	100	4	31	40	77.5	3	7	42.8571	9329	29.7	31	7618	1711
21	8	1	UEFA	CRO	20	5	NGA	48	2	2	0	2	3	4	PERISIC	21CRO4	FW	0	1	0	0	0	0	0	0		3	32	37	86.4865	2	4	50	10368	30.17	58	7763	2605
21	8	1	UEFA	CRO	20	5	NGA	48	2	2	0	2	3	6	LOVREN	21CRO6	DF	0	1	0	0	0	0	1	0		4	49	57	85.9649	8	11	72.7273	9113	25.2	27	7664	1449
21	8	1	UEFA	CRO	20	5	NGA	48	2	2	0	2	3	7	RAKITIC	21CRO7	MF	0	1	0	0	0	1	3	3	0	2	56	65	86.1538	12	16	75	10187	22.86	16	8259	1928
21	8	1	UEFA	CRO	20	5	NGA	48	2	2	0	2	3	10	MODRIC	21CRO10	MF	1	1	100	0	0	0	3	5	0	1	56	63	88.8889	6	10	60	9915	31.97	40	7564	2351
21	8	1	UEFA	CRO	20	5	NGA	48	2	2	0	2	3	21	VIDA	21CRO21	DF	0	0		0	0	0	0	2	100	7	33	36	91.6667	4	5	80	8574	29.02	22	7337	1237
21	8	1	CAF	NGA	48	2	CRO	20	5	0	2	2	0	2	IDOWU	21NGA2	DF	0	0		0	0	0	0	1	0	2	21	25	84	1	1	100	9330	28.8	46	6834	2496
21	8	1	CAF	NGA	48	2	CRO	20	5	0	2	2	0	4	NDIDI	21NGA4	MF	0	0		0	0	0	1	3	33.3333	3	39	42	92.8571	2	2	100	10701	27	30	8628	2073
21	8	1	CAF	NGA	48	2	CRO	20	5	0	2	2	0	5	EKONG	21NGA5	DF	0	0		0	0	1	2	1	100	3	42	53	79.2453	8	15	53.3333	9130	31.72	29	7452	1678
21	8	1	CAF	NGA	48	2	CRO	20	5	0	2	2	0	6	BALOGUN	21NGA6	DF	0	2	0	0	0	0	1	1	0	2	37	42	88.0952	2	5	40	9353	30.17	25	7600	1753
21	8	1	CAF	NGA	48	2	CRO	20	5	0	2	2	0	8	ETEBO	21NGA8	MF	0	2	0	0	0	0	1	0		0	64	67	95.5224	2	3	66.6667	10217	28.58	19	8323	1894
21	8	1	CAF	NGA	48	2	CRO	20	5	0	2	2	0	11	MOSES	21NGA11	FW	0	3	0	0	0	0	2	0		3	15	21	71.4286	1	2	50	9595	31.72	34	7620	1975
21	8	1	CAF	NGA	48	2	CRO	20	5	0	2	2	0	12	SHEHU	21NGA12	DF	0	0		0	0	0	1	0		6	29	32	90.625	0	1	0	9487	28.58	41	7294	2193
21	9	1	CONMEBOL	BRA	2	4	SUI	6	5	1	1	0	1	2	THIAGOSILVA	21BRA2	DF	0	1	0	0	0	0	1	0		5	51	55	92.7273	3	7	42.8571	8195	29.92	14	7108	1087
21	9	1	CONMEBOL	BRA	2	4	SUI	6	5	1	1	0	1	3	MIRANDA	21BRA3	DF	0	1	0	0	0	0	1	0		3	63	69	91.3043	1	3	33.3333	9183	26.46	25	7763	1420
21	9	1	CONMEBOL	BRA	2	4	SUI	6	5	1	1	0	1	10	NEYMAR	21BRA10	FW	0	1	0	0	1	0	0	0		0	30	38	78.9474	2	3	66.6667	9117	29.02	31	7277	1840
21	9	1	CONMEBOL	BRA	2	4	SUI	6	5	1	1	0	1	11	PHILIPPECOUTINHO	21BRA11	MF	1	4	25	0	0	0	1	0		1	66	72	91.6667	2	3	66.6667	10838	27.43	35	8259	2579
21	9	1	CONMEBOL	BRA	2	4	SUI	6	5	1	1	0	1	12	MARCELO	21BRA12	DF	0	0		0	0	0	0	1	0	1	63	79	79.7468	3	7	42.8571	9588	27.9	31	7324	2264
21	9	1	CONMEBOL	BRA	2	4	SUI	6	5	1	1	0	1	14	DANILO	21BRA14	DF	0	0		0	0	0	0	0		1	48	53	90.566	2	3	66.6667	9551	31.72	48	7010	2541
21	9	1	CONMEBOL	BRA	2	4	SUI	6	5	1	1	0	1	19	WILLIAN	21BRA19	MF	0	2	0	0	0	0	2	0		1	29	35	82.8571	6	7	85.7143	9821	31.5	49	7290	2531
21	9	1	UEFA	SUI	6	5	BRA	2	4	1	1	0	1	5	ManuelAKANJI	21SUI5	DF	0	0		0	0	0	0	0		2	64	75	85.3333	5	10	50	9068	27.68	15	7653	1415
21	9	1	UEFA	SUI	6	5	BRA	2	4	1	1	0	1	10	GranitXHAKA	21SUI10	MF	0	0		0	0	0	1	3	33.3333	0	53	61	86.8852	5	10	50	11120	25.02	20	8557	2563
21	9	1	UEFA	SUI	6	5	BRA	2	4	1	1	0	1	13	RicardoRODRIGUEZ	21SUI13	DF	0	0		0	0	0	0	1	0	3	31	36	86.1111	2	6	33.3333	9707	29.02	35	7667	2040
21	9	1	UEFA	SUI	6	5	BRA	2	4	1	1	0	1	14	StevenZUBER	21SUI14	MF	1	2	50	0	0	0	1	0		1	20	26	76.9231	0	1	0	11138	28.37	37	8519	2619
21	9	1	UEFA	SUI	6	5	BRA	2	4	1	1	0	1	15	BlerimDZEMAILI	21SUI15	MF	0	3	0	0	0	0	5	5	60	1	21	23	91.3043	0	0		11222	27.9	36	8400	2822
21	9	1	UEFA	SUI	6	5	BRA	2	4	1	1	0	1	22	FabianSCHAER	21SUI22	DF	0	0		0	0	1	1	1	100	7	48	57	84.2105	8	14	57.1429	8955	28.12	18	7667	1288
21	9	1	UEFA	SUI	6	5	BRA	2	4	1	1	0	1	23	XherdanSHAQIRI	21SUI23	MF	0	1	0	1	0	0	0	0		0	34	42	80.9524	4	6	66.6667	9927	28.8	31	7909	2018
21	10	1	CONCACAF	CRC	23	3	SRB	34	5	0	1	1	0	2	JohnnyACOSTA	21CRC2	DF	0	0		0	0	0	1	0		2	26	28	92.8571	4	5	80	9297	31.5	22	7825	1472
21	10	1	CONCACAF	CRC	23	3	SRB	34	5	0	1	1	0	3	GiancarloGONZALEZ	21CRC3	DF	0	2	0	0	0	0	1	1	0	6	31	35	88.5714	3	5	60	9121	32.83	10	7871	1250
21	10	1	CONCACAF	CRC	23	3	SRB	34	5	0	1	1	0	5	CelsoBORGES	21CRC5	MF	0	1	0	0	0	0	1	1	0	1	46	52	88.4615	3	3	100	10958	25.2	24	8880	2078
21	10	1	CONCACAF	CRC	23	3	SRB	34	5	0	1	1	0	6	OscarDUARTE	21CRC6	DF	0	1	0	0	0	0	0	0		7	39	44	88.6364	1	4	25	10197	27.68	24	8440	1757
21	10	1	CONCACAF	CRC	23	3	SRB	34	5	0	1	1	0	10	BryanRUIZ	21CRC10	MF	0	1	0	0	0	0	0	0		0	39	49	79.5918	3	6	50	11179	28.12	25	9125	2054
21	10	1	CONCACAF	CRC	23	3	SRB	34	5	0	1	1	0	15	FranciscoCALVO	21CRC15	DF	0	1	0	0	0	1	1	2	0	6	30	33	90.9091	1	3	33.3333	10544	27.68	40	8303	2241
21	10	1	CONCACAF	CRC	23	3	SRB	34	5	0	1	1	0	16	CristianGAMBOA	21CRC16	DF	0	1	0	0	0	0	1	2	0	3	29	37	78.3784	2	5	40	10259	31.5	27	8224	2035
21	10	1	UEFA	SRB	34	5	CRC	23	3	1	0	1	3	3	DuskoTOSIC	21SRB3	DF	0	0		0	0	0	1	0		7	40	46	86.9565	6	11	54.5455	9108	31.5	22	7752	1356
21	10	1	UEFA	SRB	34	5	CRC	23	3	1	0	1	3	4	LukaMILIVOJEVIC	21SRB4	MF	0	0		0	0	0	0	2	50	0	48	53	90.566	2	3	66.6667	11731	27	25	9316	2415
21	10	1	UEFA	SRB	34	5	CRC	23	3	1	0	1	3	6	BranislavIVANOVIC	21SRB6	DF	0	0		0	0	1	2	1	0	4	35	41	85.3659	2	6	33.3333	8978	24.66	16	7619	1359
21	10	1	UEFA	SRB	34	5	CRC	23	3	1	0	1	3	11	AleksandarKOLAROV	21SRB11	DF	1	2	50	0	0	0	2	0		2	28	34	82.3529	1	4	25	10327	29.48	45	7978	2349
21	10	1	UEFA	SRB	34	5	CRC	23	3	1	0	1	3	15	NikolaMILENKOVIC	21SRB15	DF	0	0		0	0	0	1	0		8	42	47	89.3617	5	6	83.3333	8959	27	15	7742	1217
21	10	1	UEFA	SRB	34	5	CRC	23	3	1	0	1	3	20	SergejMILINKOVIC-SAVIC	21SRB20	MF	0	4	0	0	0	0	3	2	50	4	21	29	72.4138	0	0		11680	26.46	17	9642	2038
21	10	1	UEFA	SRB	34	5	CRC	23	3	1	0	1	3	21	NemanjaMATIC	21SRB21	MF	0	1	0	0	0	0	3	0		0	45	48	93.75	6	6	100	11256	28.8	31	9194	2062
21	11	1	UEFA	GER	1	5	MEX	15	3	0	1	1	0	5	MatsHUMMELS	21GER5	DF	0	1	0	0	0	1	3	3	33.3333	3	36	38	94.7368	3	3	100	9063	28.8	21	7520	1543
21	11	1	UEFA	GER	1	5	MEX	15	3	0	1	1	0	7	JulianDRAXLER	21GER7	MF	0	5	0	0	0	0	1	2	0	0	49	52	94.2308	2	2	100	10516	29.92	37	8068	2448
21	11	1	UEFA	GER	1	5	MEX	15	3	0	1	1	0	8	ToniKROOS	21GER8	MF	0	6	0	0	0	0	1	0		0	79	85	92.9412	13	15	86.6667	11778	27.9	21	9321	2457
21	11	1	UEFA	GER	1	5	MEX	15	3	0	1	1	0	10	MesutOEZIL	21GER10	MF	0	1	0	0	0	0	0	0		0	62	69	89.8551	3	5	60	10009	29.7	35	7886	2123
21	11	1	UEFA	GER	1	5	MEX	15	3	0	1	1	0	13	ThomasMUELLER	21GER13	MF	0	0		0	1	1	1	1	100	0	32	43	74.4186	1	2	50	10731	28.37	37	8462	2269
21	11	1	UEFA	GER	1	5	MEX	15	3	0	1	1	0	17	JeromeBOATENG	21GER17	DF	0	1	0	0	0	0	3	0		3	75	83	90.3614	16	21	76.1905	9599	30.38	29	7868	1731
21	11	1	UEFA	GER	1	5	MEX	15	3	0	1	1	0	18	JoshuaKIMMICH	21GER18	DF	0	2	0	0	0	0	1	1	0	1	62	77	80.5195	2	4	50	11174	30.17	47	8406	2768
21	11	1	CONCACAF	MEX	15	3	GER	1	5	1	0	1	3	2	HugoAYALA	21MEX2	DF	0	0		0	0	0	0	1	100	8	12	12	100	0	0		9396	27.22	25	7561	1835
21	11	1	CONCACAF	MEX	15	3	GER	1	5	1	0	1	3	3	CarlosSALCEDO	21MEX3	DF	0	0		0	0	0	1	0		9	12	15	80	2	4	50	9767	28.58	31	8063	1704
21	11	1	CONCACAF	MEX	15	3	GER	1	5	1	0	1	3	7	MiguelLAYUN	21MEX7	MF	0	5	0	0	0	0	1	0		2	15	17	88.2353	4	5	80	10094	30.82	51	7574	2520
21	11	1	CONCACAF	MEX	15	3	GER	1	5	1	0	1	3	14	JavierHERNANDEZ	21MEX14	FW	0	1	0	1	1	0	1	0		2	11	14	78.5714	1	1	100	9701	30.6	32	7824	1877
21	11	1	CONCACAF	MEX	15	3	GER	1	5	1	0	1	3	15	HectorMORENO	21MEX15	DF	0	1	0	0	0	1	2	1	0	4	24	28	85.7143	2	5	40	9320	22.5	13	7843	1477
21	11	1	CONCACAF	MEX	15	3	GER	1	5	1	0	1	3	16	HectorHERRERA	21MEX16	DF	0	1	0	0	1	1	4	2	50	0	30	33	90.9091	4	5	80	11592	26.1	33	8775	2817
21	11	1	CONCACAF	MEX	15	3	GER	1	5	1	0	1	3	23	JesusGALLARDO	21MEX23	MF	0	0		0	0	0	1	0		11	28	33	84.8485	4	5	80	10615	28.37	26	8636	1979
21	12	1	UEFA	SWE	24	5	KOR	57	1	1	0	1	3	2	Mikael LUSTIG	21SWE2	DF	0	0		0	0	0	0	0		6	23	30	76.6667	2	3	66.6667	9698	31.5	30	7977	1721
21	12	1	UEFA	SWE	24	5	KOR	57	1	1	0	1	3	4	Andreas GRANQVIST	21SWE4	DF	1	3	33.3333	0	0	0	2	1	0	5	60	67	89.5522	8	13	61.5385	8223	29.7	20	7194	1029
21	12	1	UEFA	SWE	24	5	KOR	57	1	1	0	1	3	6	Ludwig AUGUSTINSSON	21SWE6	DF	0	0		0	0	0	0	0		7	21	30	70	2	4	50	10228	27.43	34	8079	2149
21	12	1	UEFA	SWE	24	5	KOR	57	1	1	0	1	3	9	Marcus BERG	21SWE9	FW	0	3	0	0	1	0	6	1	0	1	8	12	66.6667	0	0		9157	25.92	21	7639	1518
21	12	1	UEFA	SWE	24	5	KOR	57	1	1	0	1	3	10	Emil FORSBERG	21SWE10	MF	0	4	0	0	0	0	1	1	100	1	26	26	100	0	0		9730	25.74	20	8136	1594
21	12	1	UEFA	SWE	24	5	KOR	57	1	1	0	1	3	17	Viktor CLAESSON	21SWE17	MF	0	2	0	0	0	1	3	4	75	1	22	27	81.4815	0	1	0	10565	29.7	34	8535	2030
21	12	1	UEFA	SWE	24	5	KOR	57	1	1	0	1	3	18	Pontus JANSSON	21SWE18	DF	0	1	0	0	0	0	2	0		2	47	51	92.1569	2	4	50	8548	28.37	15	7602	946
21	12	1	AFC	KOR	57	1	SWE	24	5	0	1	1	0	2	LEE Yong	21KOR2	DF	0	0		0	0	0	2	0		5	26	37	70.2703	1	5	20	10496	27	37	8280	2216
21	12	1	AFC	KOR	57	1	SWE	24	5	0	1	1	0	7	SON Heungmin	21KOR7	FW	0	0		0	0	0	0	0		2	18	25	72	3	3	100	9421	31.97	46	7511	1910
21	12	1	AFC	KOR	57	1	SWE	24	5	0	1	1	0	11	HWANG Heechan	21KOR11	FW	0	1	0	0	0	1	4	0		2	11	16	68.75	0	0		9533	32.4	37	7613	1920
21	12	1	AFC	KOR	57	1	SWE	24	5	0	1	1	0	16	KI Sungyueng	21KOR16	MF	0	0		0	0	0	3	1	0	2	43	49	87.7551	5	8	62.5	9895	25.74	20	8595	1300
21	12	1	AFC	KOR	57	1	SWE	24	5	0	1	1	0	17	LEE Jaesung	21KOR17	MF	0	1	0	0	0	0	1	4	25	1	30	34	88.2353	2	3	66.6667	10789	26.82	40	8183	2606
21	12	1	AFC	KOR	57	1	SWE	24	5	0	1	1	0	19	KIM Younggwon	21KOR19	DF	0	0		0	0	0	1	1	100	4	31	40	77.5	4	9	44.4444	8808	25.92	12	7680	1128
21	12	1	AFC	KOR	57	1	SWE	24	5	0	1	1	0	20	JANG Hyunsoo	21KOR20	DF	0	0		0	0	0	4	0		9	37	42	88.0952	5	8	62.5	8678	27.43	21	7158	1520
21	13	1	UEFA	BEL	3	5	PAN	55	3	3	0	3	3	2	Toby ALDERWEIRELD	21BEL2	DF	0	0		0	0	0	1	0		3	93	103	90.2913	4	9	44.4444	9688	28.58	25	7991	1697
21	13	1	UEFA	BEL	3	5	PAN	55	3	3	0	3	3	5	Jan VERTONGHEN	21BEL5	DF	0	0		0	0	1	1	1	0	2	60	61	98.3607	14	14	100	9120	29.02	22	7375	1745
21	13	1	UEFA	BEL	3	5	PAN	55	3	3	0	3	3	7	Kevin DE BRUYNE	21BEL7	MF	0	3	0	1	0	1	2	0		2	54	70	77.1429	7	12	58.3333	9840	30.6	26	8086	1754
21	13	1	UEFA	BEL	3	5	PAN	55	3	3	0	3	3	9	Romelu LUKAKU	21BEL9	FW	2	3	66.6667	0	0	0	2	0		0	11	14	78.5714	2	2	100	7948	32.83	30	6310	1638
21	13	1	UEFA	BEL	3	5	PAN	55	3	3	0	3	3	10	Eden HAZARD	21BEL10	FW	0	4	0	1	0	0	1	0		0	29	35	82.8571	2	4	50	9790	29.92	39	7628	2162
21	13	1	UEFA	BEL	3	5	PAN	55	3	3	0	3	3	15	Thomas MEUNIER	21BEL15	DF	0	0		0	0	1	3	0		0	29	33	87.8788	2	2	100	11605	31.5	61	8471	3134
21	13	1	UEFA	BEL	3	5	PAN	55	3	3	0	3	3	20	Dedryck BOYATA	21BEL20	DF	0	0		0	0	0	1	0		1	83	87	95.4023	0	1	0	9002	26.82	19	7774	1228
21	13	1	CONCACAF	PAN	55	3	BEL	3	5	0	3	3	0	2	Michael MURILLO	21PAN2	DF	0	1	0	0	0	1	4	2	50	1	32	41	78.0488	0	2	0	9284	32.18	35	7183	2101
21	13	1	CONCACAF	PAN	55	3	BEL	3	5	0	3	3	0	4	Fidel ESCOBAR	21PAN4	DF	0	1	0	0	0	0	3	1	0	4	22	25	88	4	5	80	8066	29.7	27	6552	1514
21	13	1	CONCACAF	PAN	55	3	BEL	3	5	0	3	3	0	5	Roman TORRES	21PAN5	DF	0	2	0	0	0	0	1	0		11	17	21	80.9524	3	4	75	7992	30.17	26	6514	1478
21	13	1	CONCACAF	PAN	55	3	BEL	3	5	0	3	3	0	6	Gabriel GOMEZ	21PAN6	MF	0	0		0	0	0	0	0		1	43	43	100	6	6	100	10273	25.38	22	8278	1995
21	13	1	CONCACAF	PAN	55	3	BEL	3	5	0	3	3	0	11	Armando COOPER	21PAN11	MF	0	1	0	0	0	1	2	0		0	25	28	89.2857	2	2	100	9861	29.48	40	7493	2368
21	13	1	CONCACAF	PAN	55	3	BEL	3	5	0	3	3	0	15	Eric DAVIS	21PAN15	DF	0	0		0	0	1	3	2	50	6	29	38	76.3158	2	7	28.5714	9040	28.58	42	6909	2131
21	13	1	CONCACAF	PAN	55	3	BEL	3	5	0	3	3	0	20	Anibal GODOY	21PAN20	MF	0	0		0	0	1	1	1	0	1	38	40	95	5	5	100	10295	30.82	27	8120	2175
21	14	1	CAF	TUN	21	2	ENG	12	5	1	2	1	0	2	Syam BEN YOUSSEF	21TUN2	DF	0	0		0	0	0	2	2	50	7	17	20	85	1	3	33.3333	8763	28.8	28	7282	1481
21	14	1	CAF	TUN	21	2	ENG	12	5	1	2	1	0	4	Yassine MERIAH	21TUN4	DF	0	0		0	0	0	2	0		2	33	40	82.5	6	9	66.6667	8987	28.58	32	7370	1617
21	14	1	CAF	TUN	21	2	ENG	12	5	1	2	1	0	8	Fakhreddine BEN YOUSSEF	21TUN8	FW	0	1	0	0	0	0	1	0		7	23	29	79.3103	2	3	66.6667	8962	29.02	38	7174	1788
21	14	1	CAF	TUN	21	2	ENG	12	5	1	2	1	0	9	Anice BADRI	21TUN9	MF	0	0		0	0	0	0	0		0	29	32	90.625	2	2	100	11020	26.64	37	8360	2660
21	14	1	CAF	TUN	21	2	ENG	12	5	1	2	1	0	11	Dylan BRONN	21TUN11	DF	0	0		0	0	0	1	2	50	3	33	37	89.1892	6	8	75	9471	31.28	31	7652	1819
21	14	1	CAF	TUN	21	2	ENG	12	5	1	2	1	0	12	Ali MAALOUL	21TUN12	DF	0	0		0	0	0	1	0		1	31	34	91.1765	1	2	50	9676	29.02	32	7707	1969
21	14	1	CAF	TUN	21	2	ENG	12	5	1	2	1	0	13	Ferjani SASSI	21TUN13	MF	1	2	50	0	0	0	4	3	0	0	32	36	88.8889	2	3	66.6667	10728	27.9	26	8341	2387
21	14	1	CAF	TUN	21	2	ENG	12	5	1	2	1	0	17	Ellyes SKHIRI	21TUN17	MF	0	0		0	0	0	1	4	25	0	27	31	87.0968	3	4	75	11546	29.23	31	8923	2623
21	14	1	UEFA	ENG	12	5	TUN	21	2	2	1	1	3	2	Kyle WALKER	21ENG2	DF	0	0		0	0	1	1	0		1	66	69	95.6522	9	11	81.8182	9224	31.97	35	7259	1965
21	14	1	UEFA	ENG	12	5	TUN	21	2	2	1	1	3	5	John STONES	21ENG5	DF	0	3	0	0	0	0	1	0		1	73	74	98.6486	8	9	88.8889	9409	27.43	18	7683	1726
21	14	1	UEFA	ENG	12	5	TUN	21	2	2	1	1	3	6	Harry MAGUIRE	21ENG6	DF	0	2	0	1	0	0	2	2	50	1	66	69	95.6522	4	5	80	8780	28.8	21	7555	1225
21	14	1	UEFA	ENG	12	5	TUN	21	2	2	1	1	3	8	Jordan HENDERSON	21ENG8	MF	0	1	0	0	0	0	0	0		1	56	61	91.8033	7	9	77.7778	11005	25.74	30	8378	2627
21	14	1	UEFA	ENG	12	5	TUN	21	2	2	1	1	3	9	Harry KANE	21ENG9	FW	2	3	66.6667	0	1	0	1	0		0	14	19	73.6842	3	3	100	9211	24.12	22	7755	1456
21	14	1	UEFA	ENG	12	5	TUN	21	2	2	1	1	3	12	Kieran TRIPPIER	21ENG12	DF	0	1	0	0	0	0	0	0		1	47	56	83.9286	9	14	64.2857	10698	27.68	34	8036	2662
21	14	1	UEFA	ENG	12	5	TUN	21	2	2	1	1	3	18	Ashley YOUNG	21ENG18	DF	0	1	0	0	0	0	2	0		1	37	43	86.0465	8	9	88.8889	9056	30.6	32	7309	1747
21	15	1	UEFA	POL	8	5	SEN	27	2	1	2	1	0	2	PAZDAN	21POL2	DF	0	0		0	0	0	0	1	0	5	85	96	88.5417	8	12	66.6667	10071	27.68	24	8462	1609
21	15	1	UEFA	POL	8	5	SEN	27	2	1	2	1	0	4	CIONEK	21POL4	DF	0	0		0	0	0	1	3	0	4	76	79	96.2025	6	7	85.7143	10776	28.58	37	8320	2456
21	15	1	UEFA	POL	8	5	SEN	27	2	1	2	1	0	9	LEWANDOWSKI	21POL9	FW	0	2	0	0	1	0	2	0		0	17	18	94.4444	0	0		10304	27.9	27	8280	2024
21	15	1	UEFA	POL	8	5	SEN	27	2	1	2	1	0	10	KRYCHOWIAK	21POL10	MF	1	1	100	0	0	1	2	2	0	1	64	77	83.1169	7	15	46.6667	10423	29.92	23	8716	1707
21	15	1	UEFA	POL	8	5	SEN	27	2	1	2	1	0	11	GROSICKI	21POL11	MF	0	3	0	1	0	0	1	0		0	20	23	86.9565	2	2	100	10630	29.92	48	8129	2501
21	15	1	UEFA	POL	8	5	SEN	27	2	1	2	1	0	13	RYBUS	21POL13	MF	0	1	0	0	1	0	1	2	0	4	28	30	93.3333	6	7	85.7143	10396	30.6	47	7891	2505
21	15	1	UEFA	POL	8	5	SEN	27	2	1	2	1	0	19	ZIELINSKI	21POL19	MF	0	0		0	0	0	1	1	100	1	68	81	83.9506	9	15	60	11028	30.82	21	8585	2443
21	15	1	CAF	SEN	27	2	POL	8	5	2	1	1	3	3	KOULIBALY	21SEN3	DF	0	0		0	0	0	1	1	0	10	23	29	79.3103	2	6	33.3333	8701	25.56	28	7011	1690
21	15	1	CAF	SEN	27	2	POL	8	5	2	1	1	3	5	GUEYE	21SEN5	MF	0	2	0	0	0	1	3	2	50	1	38	41	92.6829	6	8	75	10615	24.3	37	7801	2814
21	15	1	CAF	SEN	27	2	POL	8	5	2	1	1	3	6	SANE	21SEN6	MF	0	2	0	0	0	1	1	0		9	26	30	86.6667	8	12	66.6667	9570	29.48	27	7723	1847
21	15	1	CAF	SEN	27	2	POL	8	5	2	1	1	3	10	MANE	21SEN10	FW	0	1	0	0	0	0	2	0		0	35	38	92.1053	2	3	66.6667	10579	31.28	51	7980	2599
21	15	1	CAF	SEN	27	2	POL	8	5	2	1	1	3	12	SABALY	21SEN12	DF	0	0		0	1	0	1	0		3	34	38	89.4737	3	5	60	10130	29.48	41	7645	2485
21	15	1	CAF	SEN	27	2	POL	8	5	2	1	1	3	18	SARR	21SEN18	FW	0	0		0	0	0	2	0		4	22	23	95.6522	1	1	100	10287	32.4	37	8227	2060
21	15	1	CAF	SEN	27	2	POL	8	5	2	1	1	3	22	WAGUE	21SEN22	DF	0	0		0	0	0	1	3	66.6667	3	22	26	84.6154	0	4	0	9602	31.28	40	7433	2169
21	16	1	CONMEBOL	COL	16	4	JPN	61	1	1	2	1	0	3	MURILLO	21COL3	DF	0	1	0	0	0	0	0	0		8	35	41	85.3659	1	3	33.3333	9225	28.8	21	7733	1492
21	16	1	CONMEBOL	COL	16	4	JPN	61	1	1	2	1	0	4	ARIAS	21COL4	DF	0	0		0	1	0	4	0		1	27	33	81.8182	1	2	50	9134	28.8	39	7172	1962
21	16	1	CONMEBOL	COL	16	4	JPN	61	1	1	2	1	0	9	FALCAO	21COL9	FW	0	2	0	0	1	0	1	2	100	1	18	20	90	0	0		9751	28.58	27	7858	1893
21	16	1	CONMEBOL	COL	16	4	JPN	61	1	1	2	1	0	16	LERMA	21COL16	MF	0	0		0	0	0	2	1	100	3	38	41	92.6829	1	1	100	10916	28.12	30	8390	2526
21	16	1	CONMEBOL	COL	16	4	JPN	61	1	1	2	1	0	17	MOJICA	21COL17	DF	0	0		0	0	0	1	4	25	1	42	50	84	7	14	50	9670	31.03	39	7546	2124
21	16	1	CONMEBOL	COL	16	4	JPN	61	1	1	2	1	0	23	D.SANCHEZ	21COL23	DF	0	0		0	0	0	0	0		5	27	36	75	3	5	60	9713	28.8	21	7942	1771
21	16	1	AFC	JPN	61	1	COL	16	4	2	1	1	3	3	SHOJI	21JPN3	DF	0	0		0	0	0	0	0		5	66	71	92.9577	4	5	80	8586	26.1	16	7285	1301
21	16	1	AFC	JPN	61	1	COL	16	4	2	1	1	3	5	NAGATOMO	21JPN5	DF	0	0		0	0	0	1	1	100	7	34	40	85	6	6	100	10745	30.6	45	8329	2416
21	16	1	AFC	JPN	61	1	COL	16	4	2	1	1	3	8	HARAGUCHI	21JPN8	MF	0	0		0	0	0	1	5	20	0	31	33	93.9394	2	2	100	10158	32.18	56	7746	2412
21	16	1	AFC	JPN	61	1	COL	16	4	2	1	1	3	14	INUI	21JPN14	MF	0	3	0	0	0	0	1	1	0	0	29	36	80.5556	2	4	50	9456	28.12	48	7101	2355
21	16	1	AFC	JPN	61	1	COL	16	4	2	1	1	3	17	HASEBE	21JPN17	MF	0	0		0	0	0	3	0		1	68	76	89.4737	6	8	75	10063	27	22	8090	1973
21	16	1	AFC	JPN	61	1	COL	16	4	2	1	1	3	19	H.SAKAI	21JPN19	DF	0	2	0	0	0	0	0	0		2	32	41	78.0488	0	1	0	9807	28.37	34	7863	1944
21	16	1	AFC	JPN	61	1	COL	16	4	2	1	1	3	22	YOSHIDA	21JPN22	DF	0	1	0	0	0	0	3	3	0	6	85	93	91.3978	2	8	25	8207	28.12	13	7068	1139
21	17	1	UEFA	RUS	70	5	EGY	45	2	3	1	2	3	2	MARIO	21RUS2	DF	0	0		1	0	0	0	3	66.6667	5	23	30	76.6667	1	1	100	10936	29.02	42	8554	2382
21	17	1	UEFA	RUS	70	5	EGY	45	2	3	1	2	3	3	KUTEPOV	21RUS3	DF	0	0		1	0	0	1	0		10	13	20	65	3	6	50	9551	29.92	24	8090	1461
21	17	1	UEFA	RUS	70	5	EGY	45	2	3	1	2	3	4	IGNASHEVICH	21RUS4	DF	0	1	0	0	0	0	0	0		6	14	23	60.8696	2	8	25	9495	26.28	10	8271	1224
21	17	1	UEFA	RUS	70	5	EGY	45	2	3	1	2	3	8	GAZINSKY	21RUS8	MF	0	1	0	0	0	0	0	0		5	41	49	83.6735	4	4	100	11940	25.74	30	8858	3082
21	17	1	UEFA	RUS	70	5	EGY	45	2	3	1	2	3	11	ZOBNIN	21RUS11	MF	0	2	0	0	0	0	2	2	50	3	37	45	82.2222	2	3	66.6667	11277	26.28	44	8580	2697
21	17	1	UEFA	RUS	70	5	EGY	45	2	3	1	2	3	17	GOLOVIN	21RUS17	MF	0	1	0	0	0	0	1	0		0	31	39	79.4872	1	2	50	12453	29.7	62	8576	3877
21	17	1	UEFA	RUS	70	5	EGY	45	2	3	1	2	3	19	SAMEDOV	21RUS19	MF	0	0		0	0	0	2	1	0	1	42	53	79.2453	3	5	60	12470	26.82	37	8843	3627
21	17	1	CAF	EGY	45	2	RUS	70	5	1	3	2	0	2	GABR	21EGY2	DF	0	0		0	0	0	1	0		8	24	28	85.7143	4	6	66.6667	9608	28.12	19	7949	1659
21	17	1	CAF	EGY	45	2	RUS	70	5	1	3	2	0	6	HEGAZY	21EGY6	DF	0	0		0	0	0	1	1	0	8	38	42	90.4762	11	13	84.6154	8877	29.02	15	7594	1283
21	17	1	CAF	EGY	45	2	RUS	70	5	1	3	2	0	7	FATHI	21EGY7	DF	0	0		0	0	0	1	4	0	1	42	50	84	2	6	33.3333	10053	29.7	40	7288	2765
21	17	1	CAF	EGY	45	2	RUS	70	5	1	3	2	0	8	HAMED	21EGY8	MF	0	1	0	0	0	0	1	3	100	1	46	55	83.6364	5	8	62.5	11379	24.48	21	8863	2516
21	17	1	CAF	EGY	45	2	RUS	70	5	1	3	2	0	10	SALAH	21EGY10	FW	1	4	25	0	0	0	0	0		0	18	21	85.7143	0	0		9937	31.97	35	8032	1905
21	17	1	CAF	EGY	45	2	RUS	70	5	1	3	2	0	13	ABDELSHAFY	21EGY13	DF	0	0		0	0	0	1	1	0	3	45	53	84.9057	5	11	45.4545	10390	25.2	38	7444	2946
21	17	1	CAF	EGY	45	2	RUS	70	5	1	3	2	0	19	SAID	21EGY19	MF	0	1	0	0	0	0	0	0		2	60	69	86.9565	3	4	75	12088	28.58	54	8455	3633
21	18	1	CONMEBOL	URU	14	4	KSA	67	1	1	0	1	3	2	JoseGIMENEZ	21URU2	DF	0	0		0	0	0	1	0		2	67	68	98.5294	1	1	100	8630	27.68	15	7591	1039
21	18	1	CONMEBOL	URU	14	4	KSA	67	1	1	0	1	3	3	DiegoGODIN	21URU3	DF	0	0		0	1	0	1	1	0	3	46	49	93.8776	0	1	0	8431	28.12	16	7358	1073
21	18	1	CONMEBOL	URU	14	4	KSA	67	1	1	0	1	3	4	GuillermoVARELA	21URU4	DF	0	0		0	0	0	0	1	0	2	34	37	91.8919	0	0		9791	31.03	28	8034	1757
21	18	1	CONMEBOL	URU	14	4	KSA	67	1	1	0	1	3	6	RodrigoBENTANCUR	21URU6	MF	0	0		0	0	0	0	1	0	1	71	80	88.75	3	5	60	10515	27	32	8532	1983
21	18	1	CONMEBOL	URU	14	4	KSA	67	1	1	0	1	3	9	LuisSUAREZ	21URU9	FW	1	6	16.6667	0	0	0	3	0		1	19	23	82.6087	2	2	100	8579	27.9	34	7040	1539
21	18	1	CONMEBOL	URU	14	4	KSA	67	1	1	0	1	3	21	EdinsonCAVANI	21URU21	FW	0	4	0	0	0	0	1	0		1	20	27	74.0741	3	3	100	9605	27.18	27	7711	1894
21	18	1	CONMEBOL	URU	14	4	KSA	67	1	1	0	1	3	22	MartinCACERES	21URU22	DF	0	1	0	0	0	0	0	0		3	43	48	89.5833	3	6	50	9502	28.37	27	7789	1713
21	18	1	AFC	KSA	67	1	URU	14	4	0	1	1	0	3	OSAMAHAWSAWI	21KSA3	DF	0	0		0	0	0	1	0		4	29	32	90.625	2	5	40	7321	25.56	10	6499	822
21	18	1	AFC	KSA	67	1	URU	14	4	0	1	1	0	4	ALIALBULAYHI	21KSA4	DF	0	0		0	0	0	0	1	0	1	39	45	86.6667	4	6	66.6667	8978	30.17	20	7653	1325
21	18	1	AFC	KSA	67	1	URU	14	4	0	1	1	0	6	MOHAMMEDALBURAYK	21KSA6	DF	0	1	0	0	0	0	0	0		1	58	72	80.5556	1	7	14.2857	9673	27.68	43	7538	2135
21	18	1	AFC	KSA	67	1	URU	14	4	0	1	1	0	7	SALMANALFARAJ	21KSA7	MF	0	0		0	0	0	1	1	0	0	79	89	88.764	9	13	69.2308	10472	27	33	8008	2464
21	18	1	AFC	KSA	67	1	URU	14	4	0	1	1	0	13	YASSERALSHAHRANI	21KSA13	DF	0	2	0	0	0	0	3	3	0	3	42	46	91.3043	3	5	60	10254	29.48	44	7940	2314
21	18	1	AFC	KSA	67	1	URU	14	4	0	1	1	0	14	ABDULLAHOTAYF	21KSA14	MF	0	0		0	0	0	1	1	100	2	88	98	89.7959	7	8	87.5	10438	27.9	11	8806	1632
21	18	1	AFC	KSA	67	1	URU	14	4	0	1	1	0	18	SALEMALDAWSARI	21KSA18	MF	0	1	0	0	0	0	4	3	0	0	54	63	85.7143	10	11	90.9091	9800	30.6	31	7690	2110
21	19	1	UEFA	POR	4	5	MAR	41	2	1	0	1	3	3	PEPE	21POR3	DF	0	0		0	0	0	0	0		3	25	31	80.6452	7	11	63.6364	9546	28.58	21	7820	1726
21	19	1	UEFA	POR	4	5	MAR	41	2	1	0	1	3	5	RAPHAELGUERREIRO	21POR5	DF	0	1	0	0	0	0	3	3	100	4	27	34	79.4118	1	2	50	10068	30.17	35	7836	2232
21	19	1	UEFA	POR	4	5	MAR	41	2	1	0	1	3	6	JOSEFONTE	21POR6	DF	0	0		0	0	0	2	1	100	13	27	34	79.4118	8	10	80	9258	30.38	27	7714	1544
21	19	1	UEFA	POR	4	5	MAR	41	2	1	0	1	3	7	CRISTIANORONALDO	21POR7	FW	1	6	16.6667	0	1	0	0	0		3	17	23	73.913	0	0		8814	29.48	27	7185	1629
21	19	1	UEFA	POR	4	5	MAR	41	2	1	0	1	3	14	WILLIAM	21POR14	MF	0	0		0	0	0	2	0		2	42	54	77.7778	4	5	80	10431	29.02	19	8203	2228
21	19	1	UEFA	POR	4	5	MAR	41	2	1	0	1	3	17	GONCALOGUEDES	21POR17	FW	0	1	0	0	0	0	0	1	0	1	13	16	81.25	0	0		10379	27	36	7975	2404
21	19	1	UEFA	POR	4	5	MAR	41	2	1	0	1	3	21	CEDRIC	21POR21	DF	0	0		0	0	0	3	4	0	6	28	39	71.7949	4	7	57.1429	10382	30.17	37	8060	2322
21	19	1	CAF	MAR	41	2	POR	4	5	0	1	1	0	2	AchrafHAKIMI	21MAR2	DF	0	0		0	0	0	1	1	0	2	31	43	72.093	0	4	0	10209	30.6	52	7699	2510
21	19	1	CAF	MAR	41	2	POR	4	5	0	1	1	0	4	ManuelDACOSTA	21MAR4	DF	0	1	0	0	0	0	0	1	0	2	34	44	77.2727	6	10	60	9087	25.38	15	7705	1382
21	19	1	CAF	MAR	41	2	POR	4	5	0	1	1	0	5	MehdiBENATIA	21MAR5	DF	0	4	0	0	0	1	4	2	0	4	28	34	82.3529	1	4	25	9784	27.43	26	8161	1623
21	19	1	CAF	MAR	41	2	POR	4	5	0	1	1	0	7	HakimZIYACH	21MAR7	MF	0	4	0	0	0	0	2	2	50	0	37	54	68.5185	6	12	50	10228	29.92	51	7258	2970
21	19	1	CAF	MAR	41	2	POR	4	5	0	1	1	0	14	MbarkBOUSSOUFA	21MAR14	MF	0	1	0	0	0	0	4	3	33.3333	0	48	59	81.3559	7	10	70	11780	28.8	58	8249	3531
21	19	1	CAF	MAR	41	2	POR	4	5	0	1	1	0	16	NoureddineAMRABAT	21MAR16	MF	0	0		0	0	0	1	0		3	24	33	72.7273	1	4	25	10139	32.4	35	8070	2069
21	19	1	CAF	MAR	41	2	POR	4	5	0	1	1	0	17	NabilDIRAR	21MAR17	DF	0	1	0	0	0	0	2	1	0	1	48	52	92.3077	3	3	100	10208	27	37	7921	2287
21	20	1	AFC	IRN	37	1	ESP	10	5	0	1	1	0	6	SaeidEZATOLAHI	21IRN6	MF	0	0		0	1	0	1	3	33.3333	6	20	24	83.3333	4	5	80	10813	24.12	14	8840	1973
21	20	1	AFC	IRN	37	1	ESP	10	5	0	1	1	0	8	MortezaPOURALIGANJI	21IRN8	DF	0	0		0	0	0	0	1	100	3	14	15	93.3333	2	3	66.6667	9022	26.28	24	7579	1443
21	20	1	AFC	IRN	37	1	ESP	10	5	0	1	1	0	9	OmidEBRAHIMI	21IRN9	MF	0	0		0	0	1	4	0		6	19	24	79.1667	4	7	57.1429	10825	27.22	29	8237	2588
21	20	1	AFC	IRN	37	1	ESP	10	5	0	1	1	0	17	MehdiTAREMI	21IRN17	FW	0	2	0	0	0	0	1	2	50	5	9	16	56.25	1	2	50	10850	28.58	37	8179	2671
21	20	1	AFC	IRN	37	1	ESP	10	5	0	1	1	0	19	MajidHOSSEINI	21IRN19	DF	0	0		0	0	0	1	1	0	5	13	16	81.25	3	5	60	8527	22.86	6	7655	872
21	20	1	AFC	IRN	37	1	ESP	10	5	0	1	1	0	20	SardarAZMOUN	21IRN20	FW	0	0		0	0	0	4	2	0	4	6	15	40	0	1	0	9818	32.62	32	8043	1775
21	20	1	AFC	IRN	37	1	ESP	10	5	0	1	1	0	23	RaminREZAEIAN	21IRN23	DF	0	0		0	0	0	0	4	25	6	14	22	63.6364	3	6	50	10457	30.6	45	7982	2475
21	20	1	UEFA	ESP	10	5	IRN	37	1	1	0	1	3	2	DaniCARVAJAL	21ESP2	DF	0	1	0	0	0	0	2	0		2	59	62	95.1613	3	3	100	10051	24.48	44	7850	2201
21	20	1	UEFA	ESP	10	5	IRN	37	1	1	0	1	3	3	GerardPIQUE	21ESP3	DF	0	1	0	0	0	0	1	0		6	67	74	90.5405	6	7	85.7143	8805	27	30	7115	1690
21	20	1	UEFA	ESP	10	5	IRN	37	1	1	0	1	3	5	SergioBUSQUETS	21ESP5	MF	0	1	0	0	0	0	2	1	0	0	93	101	92.0792	4	8	50	10192	27.9	19	8283	1909
21	20	1	UEFA	ESP	10	5	IRN	37	1	1	0	1	3	15	SergioRAMOS	21ESP15	DF	0	2	0	0	0	0	1	0		2	91	98	92.8571	8	9	88.8889	9739	27.18	23	8027	1712
21	20	1	UEFA	ESP	10	5	IRN	37	1	1	0	1	3	18	JordiALBA	21ESP18	DF	0	0		0	0	0	1	0		2	76	87	87.3563	2	3	66.6667	10632	27.68	38	8410	2222
21	20	1	UEFA	ESP	10	5	IRN	37	1	1	0	1	3	21	DavidSILVA	21ESP21	MF	0	5	0	0	0	0	1	0		0	71	79	89.8734	3	3	100	10755	27.22	31	8339	2416
21	20	1	UEFA	ESP	10	5	IRN	37	1	1	0	1	3	22	ISCO	21ESP22	MF	0	4	0	0	1	0	0	2	0	0	98	109	89.9083	1	5	20	10481	25.2	42	7668	2813
21	21	1	UEFA	FRA	7	5	PER	11	4	1	0	1	3	2	Benjamin PAVARD	21FRA2	DF	0	0		0	0	0	2	1	0	5	34	41	82.9268	3	3	100	9656	29.7	38	7750	1906
21	21	1	UEFA	FRA	7	5	PER	11	4	1	0	1	3	4	Raphael VARANE	21FRA4	DF	0	1	0	0	0	0	0	0		6	33	38	86.8421	10	12	83.3333	8826	22.14	12	7757	1069
21	21	1	UEFA	FRA	7	5	PER	11	4	1	0	1	3	5	Samuel UMTITI	21FRA5	DF	0	0		0	0	0	1	1	0	3	25	29	86.2069	3	4	75	8648	24.48	13	7549	1099
21	21	1	UEFA	FRA	7	5	PER	11	4	1	0	1	3	9	Olivier GIROUD	21FRA9	FW	0	2	0	0	0	0	1	0		2	13	21	61.9048	2	2	100	9387	28.8	28	7364	2023
21	21	1	UEFA	FRA	7	5	PER	11	4	1	0	1	3	13	Ngolo KANTE	21FRA13	MF	0	0		0	0	0	1	0		3	46	55	83.6364	3	7	42.8571	10552	29.02	34	7971	2581
21	21	1	UEFA	FRA	7	5	PER	11	4	1	0	1	3	14	Blaise MATUIDI	21FRA14	MF	0	1	0	0	0	1	4	1	100	0	27	37	72.973	0	3	0	10370	27.43	42	7718	2652
21	21	1	UEFA	FRA	7	5	PER	11	4	1	0	1	3	21	Lucas HERNANDEZ	21FRA21	DF	0	2	0	0	0	0	0	2	50	3	19	25	76	0	2	0	9861	29.02	33	7690	2171
21	21	1	CONMEBOL	PER	11	4	FRA	7	5	0	1	1	0	6	Miguel TRAUCO	21PER6	DF	0	0		0	0	0	1	4	75	1	48	69	69.5652	2	12	16.6667	9836	26.28	39	7462	2374
21	21	1	CONMEBOL	PER	11	4	FRA	7	5	0	1	1	0	9	Paolo GUERRERO	21PER9	FW	0	2	0	0	1	1	2	0		0	17	28	60.7143	1	1	100	8741	25.74	29	7110	1631
21	21	1	CONMEBOL	PER	11	4	FRA	7	5	0	1	1	0	15	Christian RAMOS	21PER15	DF	0	0		0	0	0	0	1	100	4	38	43	88.3721	5	7	71.4286	9341	28.8	25	7649	1692
21	21	1	CONMEBOL	PER	11	4	FRA	7	5	0	1	1	0	17	Luis ADVINCULA	21PER17	DF	0	1	0	0	0	0	0	2	50	3	43	52	82.6923	2	6	33.3333	9167	31.97	34	7238	1929
21	21	1	CONMEBOL	PER	11	4	FRA	7	5	0	1	1	0	18	Andre CARRILLO	21PER18	FW	0	1	0	0	0	0	2	2	0	0	34	45	75.5556	4	5	80	10012	27.68	43	7830	2182
21	21	1	CONMEBOL	PER	11	4	FRA	7	5	0	1	1	0	20	Edison FLORES	21PER20	FW	0	2	0	0	0	0	2	0		0	41	53	77.3585	1	1	100	11019	26.64	35	8564	2455
21	21	1	CONMEBOL	PER	11	4	FRA	7	5	0	1	1	0	23	Pedro AQUINO	21PER23	MF	0	1	0	0	0	1	3	1	0	4	63	70	90	5	6	83.3333	10834	27.43	38	8276	2558
21	22	1	UEFA	DEN	12	5	AUS	36	1	1	1	0	1	4	Simon KJAER	21DEN4	DF	0	0		0	0	0	0	3	0	5	62	68	91.1765	9	14	64.2857	9311	27.22	22	7813	1498
21	22	1	UEFA	DEN	12	5	AUS	36	1	1	1	0	1	6	Andreas CHRISTENSEN	21DEN6	DF	0	0		0	0	0	0	0		6	70	71	98.5915	5	6	83.3333	9122	29.02	22	7636	1486
21	22	1	UEFA	DEN	12	5	AUS	36	1	1	1	0	1	8	Thomas DELANEY	21DEN8	MF	0	1	0	0	0	0	2	3	0	2	32	39	82.0513	4	6	66.6667	11586	31.72	42	8901	2685
21	22	1	UEFA	DEN	12	5	AUS	36	1	1	1	0	1	10	Christian ERIKSEN	21DEN10	MF	1	2	50	0	0	0	0	0		1	35	45	77.7778	5	10	50	12700	27.68	29	9445	3255
21	22	1	UEFA	DEN	12	5	AUS	36	1	1	1	0	1	14	Henrik DALSGAARD	21DEN14	DF	0	0		0	0	0	2	2	50	5	29	40	72.5	2	4	50	10365	30.6	38	8170	2195
21	22	1	UEFA	DEN	12	5	AUS	36	1	1	1	0	1	17	Jens Stryger LARSEN	21DEN17	DF	0	1	0	0	0	0	1	2	50	2	31	36	86.1111	2	4	50	9807	29.92	42	7659	2148
21	22	1	UEFA	DEN	12	5	AUS	36	1	1	1	0	1	19	Lasse SCHONE	21DEN19	MF	0	0		0	0	0	0	2	0	1	52	55	94.5455	3	4	75	11308	23.58	30	8912	2396
21	22	1	UEFA	DEN	12	5	AUS	36	1	1	1	0	1	23	Pione SISTO	21DEN23	FW	0	3	0	0	0	1	0	1	0	1	37	39	94.8718	2	2	100	11695	29.02	63	8240	3455
21	22	1	AFC	AUS	36	1	DEN	12	5	1	1	0	1	5	Mark MILLIGAN	21AUS5	DF	0	0		0	0	0	1	2	0	5	87	91	95.6044	4	6	66.6667	10076	30.6	27	8397	1679
21	22	1	AFC	AUS	36	1	DEN	12	5	1	1	0	1	7	Mathew LECKIE	21AUS7	FW	0	6	0	0	0	0	0	2	0	2	22	31	70.9677	3	5	60	11033	30.6	59	8176	2857
21	22	1	AFC	AUS	36	1	DEN	12	5	1	1	0	1	13	Aaron MOOY	21AUS13	MF	0	2	0	0	0	0	2	2	50	4	49	57	85.9649	5	8	62.5	11973	27.9	30	9317	2656
21	22	1	AFC	AUS	36	1	DEN	12	5	1	1	0	1	15	Mile JEDINAK	21AUS15	MF	1	1	100	0	0	0	1	0		0	50	59	84.7458	5	9	55.5556	11242	26.28	29	8493	2749
21	22	1	AFC	AUS	36	1	DEN	12	5	1	1	0	1	16	Aziz BEHICH	21AUS16	DF	0	0		0	0	0	0	0		3	48	61	78.6885	4	9	44.4444	10636	29.23	46	7822	2814
21	22	1	AFC	AUS	36	1	DEN	12	5	1	1	0	1	19	Joshua RISDON	21AUS19	DF	0	0		0	0	0	0	0		3	35	43	81.3953	3	6	50	11481	28.37	55	7688	3793
21	22	1	AFC	AUS	36	1	DEN	12	5	1	1	0	1	20	Trent SAINSBURY	21AUS20	DF	0	0		0	0	0	0	0		5	50	52	96.1538	8	8	100	9421	29.23	24	7882	1539
21	23	1	CONMEBOL	ARG	5	4	CRO	20	5	0	3	3	0	2	Gabriel MERCADO	21ARG2	DF	0	0		0	0	1	3	3	66.6667	3	34	42	80.9524	3	5	60	9247	29.92	34	7428	1819
21	23	1	CONMEBOL	ARG	5	4	CRO	20	5	0	3	3	0	3	Nicolas TAGLIAFICO	21ARG3	DF	0	0		0	0	0	2	3	0	5	65	78	83.3333	5	7	71.4286	10063	27.68	26	7913	2150
21	23	1	CONMEBOL	ARG	5	4	CRO	20	5	0	3	3	0	8	Marcos ACUNA	21ARG8	DF	0	1	0	0	0	1	1	1	0	0	23	34	67.6471	1	5	20	9865	30.38	33	7911	1954
21	23	1	CONMEBOL	ARG	5	4	CRO	20	5	0	3	3	0	10	Lionel MESSI	21ARG10	FW	0	1	0	0	0	0	2	0		0	27	31	87.0968	3	4	75	7624	27.43	29	6240	1384
21	23	1	CONMEBOL	ARG	5	4	CRO	20	5	0	3	3	0	13	Maximiliano MEZA	21ARG13	MF	0	3	0	0	1	0	1	3	33.3333	1	32	45	71.1111	0	4	0	9824	28.37	41	7363	2461
21	23	1	CONMEBOL	ARG	5	4	CRO	20	5	0	3	3	0	14	Javier MASCHERANO	21ARG14	DF	0	0		0	0	0	3	2	50	2	58	62	93.5484	8	9	88.8889	9458	25.56	33	7502	1956
21	23	1	CONMEBOL	ARG	5	4	CRO	20	5	0	3	3	0	17	Nicolas OTAMENDI	21ARG17	DF	0	1	0	0	0	1	2	3	0	5	63	73	86.3014	7	12	58.3333	10040	27.9	28	7786	2254
21	23	1	UEFA	CRO	20	5	ARG	5	4	3	0	3	3	2	Sime VRSALJKO	21CRO2	DF	0	0		0	0	1	2	2	50	0	24	30	80	1	3	33.3333	10003	28.58	38	7672	2331
21	23	1	UEFA	CRO	20	5	ARG	5	4	3	0	3	3	3	Ivan STRINIC	21CRO3	DF	0	0		0	0	0	4	1	0	5	25	31	80.6452	3	5	60	9421	27.68	34	7849	1572
21	23	1	UEFA	CRO	20	5	ARG	5	4	3	0	3	3	6	Dejan LOVREN	21CRO6	DF	0	0		0	0	0	0	1	0	5	37	39	94.8718	8	9	88.8889	9177	28.58	23	7706	1471
21	23	1	UEFA	CRO	20	5	ARG	5	4	3	0	3	3	7	Ivan RAKITIC	21CRO7	MF	1	4	25	0	1	0	1	0		0	28	37	75.6757	4	5	80	10294	26.46	32	7985	2309
21	23	1	UEFA	CRO	20	5	ARG	5	4	3	0	3	3	10	Luka MODRIC	21CRO10	MF	1	2	50	0	0	0	3	2	0	0	37	46	80.4348	5	8	62.5	9879	28.8	44	7361	2518
21	23	1	UEFA	CRO	20	5	ARG	5	4	3	0	3	3	11	Marcelo BROZOVIC	21CRO11	MF	0	1	0	0	0	0	1	1	100	0	51	59	86.4407	6	8	75	11211	25.92	34	8596	2615
21	23	1	UEFA	CRO	20	5	ARG	5	4	3	0	3	3	21	Domagoj VIDA	21CRO21	DF	0	0		0	0	0	0	1	0	1	25	36	69.4444	3	7	42.8571	8548	29.02	20	7179	1369
21	24	1	CAF	NGA	48	2	ISL	22	5	0	0	0	1	4	WilfredNDIDI	21NGA4	MF	0	2	0	0	0	0	1	2	0	6	55	67	82.0896	5	8	62.5	10486	28.37	29	8371	2115
21	24	1	CAF	NGA	48	2	ISL	22	5	0	0	0	1	5	WilliamEKONG	21NGA5	DF	0	2	0	0	0	0	0	0		6	33	39	84.6154	2	6	33.3333	8604	28.8	14	7289	1315
21	24	1	CAF	NGA	48	2	ISL	22	5	0	0	0	1	6	LeonBALOGUN	21NGA6	DF	0	1	0	0	0	0	0	1	0	4	46	50	92	3	3	100	9182	26.64	16	7530	1652
21	24	1	CAF	NGA	48	2	ISL	22	5	0	0	0	1	7	AhmedMUSA	21NGA7	FW	2	3	66.6667	0	1	0	2	0		1	23	26	88.4615	0	1	0	8798	31.72	53	6576	2222
21	24	1	CAF	NGA	48	2	ISL	22	5	0	0	0	1	10	JohnObiMIKEL	21NGA10	MF	0	0		0	0	0	1	0		3	57	64	89.0625	1	4	25	9665	25.56	18	7991	1674
21	24	1	CAF	NGA	48	2	ISL	22	5	0	0	0	1	11	VictorMOSES	21NGA11	FW	0	3	0	1	0	0	0	1	0	5	34	42	80.9524	1	2	50	9799	29.48	36	7358	2441
21	24	1	CAF	NGA	48	2	ISL	22	5	0	0	0	1	22	KennethOMERUO	21NGA22	DF	0	0		1	0	0	1	0		10	31	44	70.4545	4	10	40	8940	25.2	20	7502	1438
21	24	1	UEFA	ISL	22	5	NGA	48	2	0	0	0	1	2	BirkirSAEVARSSON	21ISL2	DF	0	0		0	0	0	0	1	100	2	21	33	63.6364	0	5	0	9443	29.23	35	7203	2240
21	24	1	UEFA	ISL	22	5	NGA	48	2	0	0	0	1	8	BirkirBJARNASON	21ISL8	MF	0	2	0	0	0	0	1	2	50	1	16	19	84.2105	3	5	60	10110	27.68	45	7624	2486
21	24	1	UEFA	ISL	22	5	NGA	48	2	0	0	0	1	10	GylfiSIGURDSSON	21ISL10	MF	0	3	0	0	0	0	1	0		0	32	42	76.1905	2	5	40	10503	27.9	36	8033	2470
21	24	1	UEFA	ISL	22	5	NGA	48	2	0	0	0	1	11	AlfredFINNBOGASON	21ISL11	FW	0	2	0	0	0	0	1	1	0	0	15	18	83.3333	0	0		10131	29.92	40	7508	2623
21	24	1	UEFA	ISL	22	5	NGA	48	2	0	0	0	1	14	KariARNASON	21ISL14	DF	0	0		0	0	0	1	1	0	3	20	28	71.4286	5	8	62.5	9396	29.48	22	7654	1742
21	24	1	UEFA	ISL	22	5	NGA	48	2	0	0	0	1	18	HordurMAGNUSSON	21ISL18	DF	0	0		0	0	0	2	1	100	9	18	27	66.6667	4	9	44.4444	10147	29.7	30	8101	2046
21	24	1	UEFA	ISL	22	5	NGA	48	2	0	0	0	1	19	RurikGISLASON	21ISL19	MF	0	1	0	0	0	0	2	2	0	0	19	23	82.6087	1	2	50	10338	28.12	45	7807	2531
21	25	1	CONMEBOL	BRA	2	4	CRC	23	3	2	0	2	3	2	THIAGOSILVA	21BRA2	DF	0	2	0	0	0	0	0	1	100	3	86	88	97.7273	7	8	87.5	8675	31.72	20	7209	1466
21	25	1	CONMEBOL	BRA	2	4	CRC	23	3	2	0	2	3	3	MIRANDA	21BRA3	DF	0	0		0	0	0	3	0		4	59	60	98.3333	2	2	100	8788	29.23	28	7179	1609
21	25	1	CONMEBOL	BRA	2	4	CRC	23	3	2	0	2	3	5	CASEMIRO	21BRA5	MF	0	2	0	0	0	0	0	2	0	1	82	95	86.3158	4	5	80	11146	31.28	22	9076	2070
21	25	1	CONMEBOL	BRA	2	4	CRC	23	3	2	0	2	3	10	NEYMAR	21BRA10	FW	1	6	16.6667	0	2	1	4	0		0	49	63	77.7778	6	9	66.6667	9411	31.72	30	7485	1926
21	25	1	CONMEBOL	BRA	2	4	CRC	23	3	2	0	2	3	11	PHILIPPECOUTINHO	21BRA11	MF	1	6	16.6667	0	0	1	0	0		0	82	88	93.1818	8	9	88.8889	11331	26.82	48	8395	2936
21	25	1	CONMEBOL	BRA	2	4	CRC	23	3	2	0	2	3	12	MARCELO	21BRA12	DF	0	3	0	0	0	0	0	0		1	98	110	89.0909	6	11	54.5455	9649	24.3	26	7461	2188
21	25	1	CONMEBOL	BRA	2	4	CRC	23	3	2	0	2	3	22	FAGNER	21BRA22	DF	0	0		0	0	0	0	3	66.6667	1	75	80	93.75	1	1	100	10322	27	31	8307	2015
21	25	1	CONCACAF	CRC	23	3	BRA	2	4	0	2	2	0	2	JohnnyACOSTA	21CRC2	DF	0	0		0	0	1	0	0		4	17	21	80.9524	0	2	0	9437	30.38	26	7694	1743
21	25	1	CONCACAF	CRC	23	3	BRA	2	4	0	2	2	0	3	GiancarloGONZALEZ	21CRC3	DF	0	0		0	0	0	0	1	0	7	12	15	80	1	3	33.3333	9190	32.18	19	7774	1416
21	25	1	CONCACAF	CRC	23	3	BRA	2	4	0	2	2	0	5	CelsoBORGES	21CRC5	MF	0	1	0	0	0	0	0	1	0	4	24	29	82.7586	1	3	33.3333	11531	29.7	42	8733	2798
21	25	1	CONCACAF	CRC	23	3	BRA	2	4	0	2	2	0	6	OscarDUARTE	21CRC6	DF	0	1	0	0	0	0	2	0		9	16	18	88.8889	4	5	80	9660	25.38	19	8000	1660
21	25	1	CONCACAF	CRC	23	3	BRA	2	4	0	2	2	0	8	BryanOVIEDO	21CRC8	DF	0	1	0	0	0	0	1	4	0	2	17	18	94.4444	0	1	0	10512	27.68	31	8121	2391
21	25	1	CONCACAF	CRC	23	3	BRA	2	4	0	2	2	0	10	BryanRUIZ	21CRC10	MF	0	0		0	0	0	2	0		2	23	35	65.7143	2	5	40	11694	25.38	30	8810	2884
21	25	1	CONCACAF	CRC	23	3	BRA	2	4	0	2	2	0	11	JohanVENEGAS	21CRC11	FW	0	0		0	1	0	2	0		0	15	19	78.9474	1	1	100	11591	31.72	48	8405	3186
21	26	1	UEFA	SRB	34	5	SUI	6	5	1	2	1	0	3	DuskoTOSIC	21SRB3	DF	0	0		0	0	0	3	2	50	6	29	37	78.3784	4	10	40	9912	31.03	31	8031	1881
21	26	1	UEFA	SRB	34	5	SUI	6	5	1	2	1	0	6	BranislavIVANOVIC	21SRB6	DF	0	0		0	0	0	0	0		7	21	28	75	5	9	55.5556	10175	29.48	31	8006	2169
21	26	1	UEFA	SRB	34	5	SUI	6	5	1	2	1	0	9	AleksandarMITROVIC	21SRB9	FW	1	6	16.6667	0	0	1	3	1	0	2	11	17	64.7059	0	0		9943	26.46	30	7986	1957
21	26	1	UEFA	SRB	34	5	SUI	6	5	1	2	1	0	10	DusanTADIC	21SRB10	MF	0	2	0	1	0	0	0	0		2	13	20	65	3	5	60	11293	31.03	54	8518	2775
21	26	1	UEFA	SRB	34	5	SUI	6	5	1	2	1	0	11	AleksandarKOLAROV	21SRB11	DF	0	0		0	0	0	2	1	100	3	21	29	72.4138	1	5	20	10935	27.68	48	8273	2662
21	26	1	UEFA	SRB	34	5	SUI	6	5	1	2	1	0	15	NikolaMILENKOVIC	21SRB15	DF	0	0		0	0	0	0	1	100	4	23	24	95.8333	4	5	80	9811	30.38	31	8095	1716
21	26	1	UEFA	SRB	34	5	SUI	6	5	1	2	1	0	20	SergejMILINKOVIC-SAVIC	21SRB20	MF	0	1	0	0	0	1	5	0		0	20	28	71.4286	3	3	100	12373	24.3	26	9836	2537
21	26	1	UEFA	SRB	34	5	SUI	6	5	1	2	1	0	21	NemanjaMATIC	21SRB21	MF	0	1	0	0	0	1	2	3	33.3333	2	27	35	77.1429	4	5	80	12087	27.9	37	9456	2631
21	26	1	UEFA	SUI	6	5	SRB	34	5	2	1	1	3	2	StephanLICHTSTEINER	21SUI2	DF	0	1	0	0	0	0	0	4	25	0	32	38	84.2105	1	2	50	10892	25.92	37	8418	2474
21	26	1	UEFA	SUI	6	5	SRB	34	5	2	1	1	3	5	ManuelAKANJI	21SUI5	DF	0	2	0	0	0	0	2	3	0	3	70	76	92.1053	6	10	60	9639	30.6	18	8119	1520
21	26	1	UEFA	SUI	6	5	SRB	34	5	2	1	1	3	10	GranitXHAKA	21SUI10	MF	1	2	50	0	0	0	0	0		0	82	94	87.234	13	19	68.4211	11477	27.18	25	8922	2555
21	26	1	UEFA	SUI	6	5	SRB	34	5	2	1	1	3	11	ValonBEHRAMI	21SUI11	MF	0	0		0	0	0	1	0		1	64	64	100	2	2	100	10844	29.48	33	8488	2356
21	26	1	UEFA	SUI	6	5	SRB	34	5	2	1	1	3	13	RicardoRODRIGUEZ	21SUI13	DF	0	2	0	0	0	0	3	3	33.3333	1	34	43	79.0698	3	7	42.8571	10654	29.02	36	8401	2253
21	26	1	UEFA	SUI	6	5	SRB	34	5	2	1	1	3	22	FabianSCHAER	21SUI22	DF	0	1	0	0	0	0	1	3	33.3333	5	62	71	87.3239	7	13	53.8462	9367	27.22	18	8033	1334
21	26	1	UEFA	SUI	6	5	SRB	34	5	2	1	1	3	23	XherdanSHAQIRI	21SUI23	MF	1	8	12.5	0	0	1	2	0		1	42	47	89.3617	5	5	100	9986	29.02	42	7913	2073
21	27	1	UEFA	GER	1	5	SWE	24	5	2	1	1	3	8	ToniKROOS	21GER8	MF	1	4	25	0	0	0	0	1	0	0	121	127	95.2756	20	20	100	10587	26.28	17	8932	1655
21	27	1	UEFA	GER	1	5	SWE	24	5	2	1	1	3	9	TimoWERNER	21GER9	FW	0	1	0	0	3	0	1	1	0	1	20	28	71.4286	0	0		10625	30.6	41	8452	2173
21	27	1	UEFA	GER	1	5	SWE	24	5	2	1	1	3	11	MarcoREUS	21GER11	FW	1	2	50	1	0	0	1	0		0	42	51	82.3529	2	2	100	10656	31.5	51	8149	2507
21	27	1	UEFA	GER	1	5	SWE	24	5	2	1	1	3	13	ThomasMUELLER	21GER13	MF	0	1	0	0	0	0	1	0		0	33	42	78.5714	1	1	100	10728	30.38	31	8447	2281
21	27	1	UEFA	GER	1	5	SWE	24	5	2	1	1	3	16	AntonioRUEDIGER	21GER16	DF	0	0		0	0	0	2	1	0	1	85	90	94.4444	8	10	80	9782	25.56	22	8453	1329
21	27	1	UEFA	GER	1	5	SWE	24	5	2	1	1	3	18	JoshuaKIMMICH	21GER18	DF	0	0		0	0	0	0	1	0	1	67	74	90.5405	6	8	75	11584	28.8	32	9195	2389
21	27	1	UEFA	SWE	24	5	GER	1	5	1	2	1	0	2	MikaelLUSTIG	21SWE2	DF	0	0		0	0	0	1	1	100	7	18	20	90	1	3	33.3333	10384	30.6	22	8575	1809
21	27	1	UEFA	SWE	24	5	GER	1	5	1	2	1	0	3	VictorLINDELOF	21SWE3	DF	0	0		0	0	0	1	0		5	16	20	80	1	3	33.3333	8666	31.5	10	7677	989
21	27	1	UEFA	SWE	24	5	GER	1	5	1	2	1	0	4	AndreasGRANQVIST	21SWE4	DF	0	1	0	0	0	0	1	0		10	12	15	80	2	4	50	9059	27.9	8	8035	1024
21	27	1	UEFA	SWE	24	5	GER	1	5	1	2	1	0	6	LudwigAUGUSTINSSON	21SWE6	DF	0	0		0	0	0	0	1	100	4	17	18	94.4444	4	5	80	10547	29.7	27	8510	2037
21	27	1	UEFA	SWE	24	5	GER	1	5	1	2	1	0	7	SebastianLARSSON	21SWE7	MF	0	0		0	0	1	1	1	0	6	26	30	86.6667	3	7	42.8571	11503	25.92	28	9183	2320
21	27	1	UEFA	SWE	24	5	GER	1	5	1	2	1	0	8	AlbinEKDAL	21SWE8	MF	0	0		0	0	1	0	2	50	6	12	19	63.1579	1	2	50	11237	29.7	25	9045	2192
21	27	1	UEFA	SWE	24	5	GER	1	5	1	2	1	0	10	EmilFORSBERG	21SWE10	MF	0	2	0	0	0	0	1	0		3	11	13	84.6154	2	2	100	11084	28.37	24	9251	1833
21	28	1	AFC	KOR	57	1	MEX	15	3	1	2	1	0	2	LEEYong	21KOR2	DF	0	0		0	0	1	4	2	50	2	27	37	72.973	2	6	33.3333	9034	29.02	34	7120	1914
21	28	1	AFC	KOR	57	1	MEX	15	3	1	2	1	0	7	SONHeungmin	21KOR7	FW	1	9	11.1111	0	0	0	1	0		1	33	37	89.1892	2	3	66.6667	8892	31.97	41	6872	2020
21	28	1	AFC	KOR	57	1	MEX	15	3	1	2	1	0	11	HWANGHeechan	21KOR11	FW	0	1	0	0	0	0	1	2	0	0	7	16	43.75	1	1	100	9233	33.3	47	7136	2097
21	28	1	AFC	KOR	57	1	MEX	15	3	1	2	1	0	16	KISungyueng	21KOR16	MF	0	3	0	0	0	0	3	2	0	0	37	41	90.2439	3	4	75	9733	32.18	27	7877	1856
21	28	1	AFC	KOR	57	1	MEX	15	3	1	2	1	0	17	LEEJaesung	21KOR17	MF	0	2	0	1	0	0	2	4	25	1	38	43	88.3721	2	3	66.6667	10552	26.46	41	7839	2713
21	28	1	AFC	KOR	57	1	MEX	15	3	1	2	1	0	19	KIMYounggwon	21KOR19	DF	0	0		0	0	1	3	2	0	4	26	28	92.8571	5	7	71.4286	8456	26.64	17	7152	1304
21	28	1	AFC	KOR	57	1	MEX	15	3	1	2	1	0	20	JANGHyunsoo	21KOR20	DF	0	0		0	0	0	1	1	100	4	27	30	90	2	3	66.6667	8496	30.17	27	6926	1570
21	28	1	CONCACAF	MEX	15	3	KOR	57	1	2	1	1	3	3	CarlosSALCEDO	21MEX3	DF	0	1	0	0	0	0	1	0		8	62	67	92.5373	8	12	66.6667	9116	29.02	19	7626	1490
21	28	1	CONCACAF	MEX	15	3	KOR	57	1	2	1	1	3	7	MiguelLAYUN	21MEX7	MF	0	1	0	0	0	0	0	0		0	25	30	83.3333	5	6	83.3333	9124	30.17	43	7045	2079
21	28	1	CONCACAF	MEX	15	3	KOR	57	1	2	1	1	3	14	JavierHERNANDEZ	21MEX14	FW	1	3	33.3333	0	0	0	0	0		0	23	27	85.1852	1	1	100	8893	27.9	21	7274	1619
21	28	1	CONCACAF	MEX	15	3	KOR	57	1	2	1	1	3	15	HectorMORENO	21MEX15	DF	0	0		0	0	0	1	2	50	3	51	56	91.0714	6	7	85.7143	8337	31.03	20	7069	1268
21	28	1	CONCACAF	MEX	15	3	KOR	57	1	2	1	1	3	16	HectorHERRERA	21MEX16	DF	0	1	0	0	0	0	1	4	25	0	52	56	92.8571	6	6	100	10362	27.68	26	7867	2495
21	28	1	CONCACAF	MEX	15	3	KOR	57	1	2	1	1	3	21	EdsonALVAREZ	21MEX21	DF	0	0		0	0	0	0	4	50	3	57	61	93.4426	2	2	100	9901	29.02	34	7654	2247
21	28	1	CONCACAF	MEX	15	3	KOR	57	1	2	1	1	3	23	JesusGALLARDO	21MEX23	MF	0	0		0	0	0	0	0		3	36	40	90	2	2	100	9316	29.23	35	7449	1867
21	29	1	UEFA	BEL	3	5	TUN	21	2	5	2	3	3	2	TobyALDERWEIRELD	21BEL2	DF	0	2	0	1	0	0	0	0		3	48	55	87.2727	6	9	66.6667	9937	26.64	16	8105	1832
21	29	1	UEFA	BEL	3	5	TUN	21	2	5	2	3	3	5	JanVERTONGHEN	21BEL5	DF	0	0		0	0	0	1	1	100	4	40	48	83.3333	5	10	50	8938	29.23	20	7511	1427
21	29	1	UEFA	BEL	3	5	TUN	21	2	5	2	3	3	6	AxelWITSEL	21BEL6	MF	0	3	0	0	0	0	2	0		0	62	68	91.1765	2	3	66.6667	10810	25.92	21	8362	2448
21	29	1	UEFA	BEL	3	5	TUN	21	2	5	2	3	3	7	KevinDEBRUYNE	21BEL7	MF	0	0		0	0	0	0	0		0	38	47	80.8511	2	4	50	9930	28.8	26	8055	1875
21	29	1	UEFA	BEL	3	5	TUN	21	2	5	2	3	3	11	YannickCARRASCO	21BEL11	MF	0	4	0	0	0	0	2	0		1	14	20	70	0	1	0	10604	30.82	40	8100	2504
21	29	1	UEFA	BEL	3	5	TUN	21	2	5	2	3	3	15	ThomasMEUNIER	21BEL15	DF	0	2	0	1	0	0	3	1	100	0	41	51	80.3922	4	7	57.1429	11316	30.38	54	8529	2787
21	29	1	UEFA	BEL	3	5	TUN	21	2	5	2	3	3	20	DedryckBOYATA	21BEL20	DF	0	0		0	0	0	1	2	50	5	31	33	93.9394	3	3	100	9294	29.02	16	8003	1291
21	29	1	CAF	TUN	21	2	BEL	3	5	2	5	3	0	4	YassineMERIAH	21TUN4	DF	0	0		0	0	0	0	0		3	40	41	97.561	3	3	100	8729	29.48	30	7081	1648
21	29	1	CAF	TUN	21	2	BEL	3	5	2	5	3	0	7	SaifeddineKHAOUI	21TUN7	FW	0	2	0	0	0	0	2	0		1	32	36	88.8889	2	2	100	10445	26.82	36	7984	2461
21	29	1	CAF	TUN	21	2	BEL	3	5	2	5	3	0	8	FakhreddineBENYOUSSEF	21TUN8	FW	0	2	0	0	0	0	1	0		1	19	28	67.8571	1	4	25	9320	31.03	42	7285	2035
21	29	1	CAF	TUN	21	2	BEL	3	5	2	5	3	0	9	AniceBADRI	21TUN9	MF	0	3	0	0	0	0	0	0		0	26	32	81.25	1	2	50	10152	27.68	30	7972	2180
21	29	1	CAF	TUN	21	2	BEL	3	5	2	5	3	0	10	WahbiKHAZRI	21TUN10	FW	1	4	25	1	3	0	0	0		0	21	31	67.7419	0	1	0	9140	27.68	47	7061	2079
21	29	1	CAF	TUN	21	2	BEL	3	5	2	5	3	0	12	AliMAALOUL	21TUN12	DF	0	0		0	0	0	0	1	0	2	54	65	83.0769	5	8	62.5	9347	31.72	44	7276	2071
21	29	1	CAF	TUN	21	2	BEL	3	5	2	5	3	0	17	EllyesSKHIRI	21TUN17	MF	0	0		0	0	0	4	1	0	0	52	57	91.2281	9	9	100	11200	27.9	35	8601	2599
21	30	1	UEFA	ENG	12	5	PAN	55	3	6	1	5	3	2	Kyle WALKER	21ENG2	DF	0	0		0	0	0	0	0		3	103	107	96.2617	15	17	88.2353	8820	31.03	28	7372	1448
21	30	1	UEFA	ENG	12	5	PAN	55	3	6	1	5	3	5	John STONES	21ENG5	DF	2	2	100	0	0	0	1	0		5	94	96	97.9167	3	3	100	8906	29.02	20	7337	1569
21	30	1	UEFA	ENG	12	5	PAN	55	3	6	1	5	3	6	Harry MAGUIRE	21ENG6	DF	0	1	0	0	0	0	1	0		0	71	74	95.9459	3	3	100	8643	28.37	21	7513	1130
21	30	1	UEFA	ENG	12	5	PAN	55	3	6	1	5	3	8	Jordan HENDERSON	21ENG8	MF	0	1	0	0	0	0	0	0		0	64	69	92.7536	6	8	75	10061	28.58	25	8028	2033
21	30	1	UEFA	ENG	12	5	PAN	55	3	6	1	5	3	10	Raheem STERLING	21ENG10	FW	0	2	0	1	2	0	5	0		0	33	35	94.2857	0	0		9347	33.08	36	7401	1946
21	30	1	UEFA	ENG	12	5	PAN	55	3	6	1	5	3	18	Ashley YOUNG	21ENG18	DF	0	0		0	0	0	1	0		0	42	45	93.3333	2	3	66.6667	9104	31.28	24	7550	1554
21	30	1	UEFA	ENG	12	5	PAN	55	3	6	1	5	3	21	Ruben LOFTUS-CHEEK	21ENG21	MF	0	1	0	0	0	1	2	1	100	0	29	31	93.5484	0	0		9188	28.58	17	7669	1519
21	30	1	CONCACAF	PAN	55	3	ENG	12	5	1	6	5	0	2	Michael MURILLO	21PAN2	DF	0	1	0	0	0	1	1	0		0	30	33	90.9091	0	1	0	7592	28.58	20	6357	1235
21	30	1	CONCACAF	PAN	55	3	ENG	12	5	1	6	5	0	4	Fidel ESCOBAR	21PAN4	DF	0	0		0	0	1	2	1	0	1	38	41	92.6829	8	10	80	7552	30.82	15	6626	926
21	30	1	CONCACAF	PAN	55	3	ENG	12	5	1	6	5	0	5	Roman TORRES	21PAN5	DF	0	1	0	0	0	0	0	0		1	28	31	90.3226	4	6	66.6667	7294	23.58	16	6377	917
21	30	1	CONCACAF	PAN	55	3	ENG	12	5	1	6	5	0	7	Blas PEREZ	21PAN7	FW	0	1	0	0	0	0	0	0		0	13	17	76.4706	0	1	0	8502	28.37	27	7055	1447
21	30	1	CONCACAF	PAN	55	3	ENG	12	5	1	6	5	0	11	Armando COOPER	21PAN11	MF	0	0		0	0	1	2	1	0	1	36	41	87.8049	3	3	100	9256	28.37	22	7377	1879
21	30	1	CONCACAF	PAN	55	3	ENG	12	5	1	6	5	0	15	Eric DAVIS	21PAN15	DF	0	0		0	0	0	1	0		3	51	59	86.4407	2	6	33.3333	8048	27	14	6768	1280
21	30	1	CONCACAF	PAN	55	3	ENG	12	5	1	6	5	0	21	Jose Luis RODRIGUEZ	21PAN21	MF	0	1	0	0	0	0	1	0		0	33	37	89.1892	0	2	0	8832	31.28	26	7215	1617
21	31	1	UEFA	POL	8	5	COL	16	4	0	3	3	0	5	Jan BEDNAREK	21POL5	DF	0	0		0	0	1	2	0		7	46	55	83.6364	6	10	60	9267	27.9	24	7945	1322
21	31	1	UEFA	POL	8	5	COL	16	4	0	3	3	0	6	Jacek GORALSKI	21POL6	MF	0	0		0	0	1	3	10	30	3	32	40	80	3	7	42.8571	10151	26.28	32	7868	2283
21	31	1	UEFA	POL	8	5	COL	16	4	0	3	3	0	9	Robert LEWANDOWSKI	21POL9	FW	0	5	0	0	0	0	3	2	100	1	22	28	78.5714	0	1	0	10162	30.82	32	8263	1899
21	31	1	UEFA	POL	8	5	COL	16	4	0	3	3	0	10	Grzegorz KRYCHOWIAK	21POL10	MF	0	1	0	0	0	0	1	2	50	0	40	46	86.9565	5	8	62.5	10332	31.5	32	8466	1866
21	31	1	UEFA	POL	8	5	COL	16	4	0	3	3	0	13	Maciej RYBUS	21POL13	MF	0	0		0	1	0	1	2	100	7	23	29	79.3103	0	3	0	9831	33.3	36	7666	2165
21	31	1	UEFA	POL	8	5	COL	16	4	0	3	3	0	19	Piotr ZIELINSKI	21POL19	MF	0	2	0	0	0	0	1	2	0	0	34	44	77.2727	2	6	33.3333	10897	31.28	45	8290	2607
21	31	1	UEFA	POL	8	5	COL	16	4	0	3	3	0	20	Lukasz PISZCZEK	21POL20	DF	0	0		0	0	0	0	2	50	8	36	52	69.2308	4	8	50	10140	30.38	34	7904	2236
21	31	1	CONMEBOL	COL	16	4	POL	8	5	3	0	3	3	4	Santiago ARIAS	21COL4	DF	0	1	0	0	0	0	1	1	0	5	47	50	94	0	2	0	10223	28.12	45	7746	2477
21	31	1	CONMEBOL	COL	16	4	POL	8	5	3	0	3	3	5	Wilmar BARRIOS	21COL5	MF	0	0		0	0	0	1	1	0	2	42	53	79.2453	4	5	80	10469	31.5	27	8500	1969
21	31	1	CONMEBOL	COL	16	4	POL	8	5	3	0	3	3	10	James RODRIGUEZ	21COL10	MF	0	2	0	2	1	0	1	3	0	0	59	70	84.2857	5	8	62.5	10571	28.8	52	7728	2843
21	31	1	CONMEBOL	COL	16	4	POL	8	5	3	0	3	3	11	Juan CUADRADO	21COL11	MF	1	2	50	1	0	0	0	2	0	3	51	60	85	4	7	57.1429	10023	32.4	34	7870	2153
21	31	1	CONMEBOL	COL	16	4	POL	8	5	3	0	3	3	13	Yerry MINA	21COL13	DF	1	1	100	0	0	0	2	3	100	5	33	40	82.5	4	8	50	9630	29.23	21	8047	1583
21	31	1	CONMEBOL	COL	16	4	POL	8	5	3	0	3	3	17	Johan MOJICA	21COL17	DF	0	0		0	0	0	0	1	0	2	21	32	65.625	0	4	0	10313	33.08	54	7834	2479
21	31	1	CONMEBOL	COL	16	4	POL	8	5	3	0	3	3	23	Davinson SANCHEZ	21COL23	DF	0	0		0	0	0	1	0		5	31	38	81.5789	3	7	42.8571	10072	27.22	33	8139	1933
21	32	1	AFC	JPN	61	1	SEN	27	2	2	2	0	1	3	Gen SHOJI	21JPN3	DF	0	0		0	0	0	0	0		4	57	60	95	5	8	62.5	8969	29.92	18	7142	1827
21	32	1	AFC	JPN	61	1	SEN	27	2	2	2	0	1	5	Yuto NAGATOMO	21JPN5	DF	0	0		1	0	0	0	1	100	8	24	27	88.8889	0	1	0	11088	29.7	53	8207	2881
21	32	1	AFC	JPN	61	1	SEN	27	2	2	2	0	1	7	Gaku SHIBASAKI	21JPN7	MF	0	0		0	0	0	1	3	66.6667	2	38	47	80.8511	5	10	50	10661	25.92	40	7743	2918
21	32	1	AFC	JPN	61	1	SEN	27	2	2	2	0	1	15	Yuya OSAKO	21JPN15	FW	0	2	0	0	1	0	0	0		0	21	24	87.5	1	2	50	9855	29.02	38	7874	1981
21	32	1	AFC	JPN	61	1	SEN	27	2	2	2	0	1	17	Makoto HASEBE	21JPN17	MF	0	1	0	0	0	1	1	1	0	0	60	71	84.507	3	4	75	10580	27.22	25	8358	2222
21	32	1	AFC	JPN	61	1	SEN	27	2	2	2	0	1	19	Hiroki SAKAI	21JPN19	DF	0	0		0	0	0	0	2	100	4	27	31	87.0968	1	2	50	10245	30.6	40	7841	2404
21	32	1	AFC	JPN	61	1	SEN	27	2	2	2	0	1	22	Maya YOSHIDA	21JPN22	DF	0	0		0	0	0	1	0		9	52	63	82.5397	4	12	33.3333	8623	30.6	24	7113	1510
21	32	1	CAF	SEN	27	2	JPN	61	1	2	2	0	1	3	Kalidou KOULIBALY	21SEN3	DF	0	0		0	0	0	1	0		5	33	38	86.8421	6	9	66.6667	8909	28.12	24	7140	1769
21	32	1	CAF	SEN	27	2	JPN	61	1	2	2	0	1	5	Idrissa Gana GUEYE	21SEN5	MF	0	0		0	0	0	2	1	0	2	37	40	92.5	2	4	50	9986	27.9	47	7369	2617
21	32	1	CAF	SEN	27	2	JPN	61	1	2	2	0	1	6	Salif SANE	21SEN6	MF	0	1	0	0	0	0	0	0		9	28	34	82.3529	10	11	90.9091	9099	26.64	17	7279	1820
21	32	1	CAF	SEN	27	2	JPN	61	1	2	2	0	1	10	Sadio MANE	21SEN10	FW	1	1	100	0	2	0	2	0		0	24	33	72.7273	2	2	100	10070	30.82	45	7526	2544
21	32	1	CAF	SEN	27	2	JPN	61	1	2	2	0	1	12	Youssouf SABALY	21SEN12	DF	0	2	0	0	0	1	3	1	100	3	18	25	72	1	4	25	9890	29.23	42	7418	2472
21	32	1	CAF	SEN	27	2	JPN	61	1	2	2	0	1	18	Ismaila SARR	21SEN18	FW	0	1	0	0	0	0	1	0		2	18	23	78.2609	0	0		10143	31.28	41	7915	2228
21	32	1	CAF	SEN	27	2	JPN	61	1	2	2	0	1	22	Moussa WAGUE	21SEN22	DF	1	1	100	0	0	0	0	0		3	29	39	74.359	4	9	44.4444	9343	29.48	36	7144	2199
21	33	1	CONMEBOL	URU	14	4	RUS	70	5	3	0	3	3	3	GODIN	21URU3	DF	0	2	0	0	0	0	1	0		5	48	50	96	8	9	88.8889	8808	26.46	15	7702	1106
21	33	1	CONMEBOL	URU	14	4	RUS	70	5	3	0	3	3	9	SUAREZ	21URU9	FW	1	1	100	0	0	0	0	0		0	17	21	80.9524	1	2	50	8446	29.48	29	6764	1682
21	33	1	CONMEBOL	URU	14	4	RUS	70	5	3	0	3	3	14	TORREIRA	21URU14	MF	0	1	0	0	0	0	0	1	100	3	49	54	90.7407	5	7	71.4286	10451	30.6	21	8764	1687
21	33	1	CONMEBOL	URU	14	4	RUS	70	5	3	0	3	3	15	VECINO	21URU15	MF	0	1	0	0	0	0	3	0		0	58	62	93.5484	9	11	81.8182	10999	28.12	23	8709	2290
21	33	1	CONMEBOL	URU	14	4	RUS	70	5	3	0	3	3	17	LAXALT	21URU17	MF	0	1	0	0	0	0	2	1	0	2	40	49	81.6327	2	5	40	9857	30.6	41	7712	2145
21	33	1	CONMEBOL	URU	14	4	RUS	70	5	3	0	3	3	19	COATES	21URU19	DF	0	0		0	0	0	2	3	66.6667	1	59	60	98.3333	7	8	87.5	7706	28.58	15	6737	969
21	33	1	CONMEBOL	URU	14	4	RUS	70	5	3	0	3	3	22	CACERES	21URU22	DF	0	1	0	0	0	0	0	0		1	48	53	90.566	1	4	25	9529	29.02	24	7888	1641
21	33	1	UEFA	RUS	70	5	URU	14	4	0	3	3	0	3	KUTEPOV	21RUS3	DF	0	0		0	0	0	1	5	40	5	28	32	87.5	7	8	87.5	9018	29.7	14	7498	1520
21	33	1	UEFA	RUS	70	5	URU	14	4	0	3	3	0	4	IGNASHEVICH	21RUS4	DF	0	0		0	0	0	1	1	100	8	22	26	84.6154	9	11	81.8182	8769	28.8	13	7692	1077
21	33	1	UEFA	RUS	70	5	URU	14	4	0	3	3	0	11	ZOBNIN	21RUS11	MF	0	1	0	0	0	0	0	3	100	2	41	44	93.1818	8	9	88.8889	10444	28.58	33	8160	2284
21	33	1	UEFA	RUS	70	5	URU	14	4	0	3	3	0	13	KUDRIASHOV	21RUS13	DF	0	0		0	0	0	2	0		0	39	42	92.8571	2	3	66.6667	9616	28.37	27	7681	1935
21	33	1	UEFA	RUS	70	5	URU	14	4	0	3	3	0	19	SAMEDOV	21RUS19	MF	0	0		0	0	0	0	0		0	30	37	81.0811	1	6	16.6667	10254	29.02	27	7962	2292
21	33	1	UEFA	RUS	70	5	URU	14	4	0	3	3	0	22	DZYUBA	21RUS22	FW	0	1	0	0	2	0	7	0		2	16	23	69.5652	1	1	100	9630	29.48	30	8040	1590
21	34	1	AFC	KSA	67	1	EGY	45	2	2	1	1	3	3	HAWSAWI	21KSA3	DF	0	0		0	0	0	2	4	25	5	29	30	96.6667	2	2	100	7637	31.03	20	6448	1189
21	34	1	AFC	KSA	67	1	EGY	45	2	2	1	1	3	6	ALBURAYK	21KSA6	DF	0	2	0	0	0	0	0	0		4	69	79	87.3418	3	7	42.8571	10317	30.6	42	7788	2529
21	34	1	AFC	KSA	67	1	EGY	45	2	2	1	1	3	7	ALFARAJ	21KSA7	MF	1	3	33.3333	0	0	0	1	0		1	86	107	80.3738	9	11	81.8182	10385	27	37	7692	2693
21	34	1	AFC	KSA	67	1	EGY	45	2	2	1	1	3	13	ALSHAHRANI	21KSA13	DF	0	1	0	0	0	0	0	0		5	60	71	84.507	2	5	40	10908	31.97	52	7872	3036
21	34	1	AFC	KSA	67	1	EGY	45	2	2	1	1	3	14	OTAYF	21KSA14	MF	0	2	0	1	0	0	1	1	0	2	114	119	95.7983	4	7	57.1429	11021	24.3	18	9132	1889
21	34	1	AFC	KSA	67	1	EGY	45	2	2	1	1	3	16	ALMOQAHWI	21KSA16	MF	0	5	0	0	0	0	1	0		1	71	77	92.2078	4	5	80	9836	24.84	17	8021	1815
21	34	1	AFC	KSA	67	1	EGY	45	2	2	1	1	3	18	ALDAWSARI	21KSA18	MF	1	4	25	0	1	0	0	1	100	0	63	67	94.0299	2	2	100	10407	28.12	47	7706	2701
21	34	1	AFC	KSA	67	1	EGY	45	2	2	1	1	3	23	HAWSAWI	21KSA23	DF	0	0		0	0	0	0	0		2	28	31	90.3226	3	4	75	8236	32.18	16	7177	1059
21	34	1	CAF	EGY	45	2	KSA	67	1	1	2	1	0	2	GABR	21EGY2	DF	0	0		0	0	1	1	1	100	9	26	28	92.8571	0	0		9144	25.38	15	7789	1355
21	34	1	CAF	EGY	45	2	KSA	67	1	1	2	1	0	6	HEGAZY	21EGY6	DF	0	0		0	0	0	0	0		8	33	40	82.5	4	8	50	8740	31.5	18	7620	1120
21	34	1	CAF	EGY	45	2	KSA	67	1	1	2	1	0	7	FATHI	21EGY7	DF	0	0		0	0	1	5	8	12.5	7	27	33	81.8182	3	3	100	9618	29.02	32	7135	2483
21	34	1	CAF	EGY	45	2	KSA	67	1	1	2	1	0	8	HAMED	21EGY8	MF	0	0		0	0	0	4	2	0	0	44	52	84.6154	5	6	83.3333	11260	25.2	25	8808	2452
21	34	1	CAF	EGY	45	2	KSA	67	1	1	2	1	0	10	SALAH	21EGY10	FW	1	2	50	0	3	0	1	0		0	15	20	75	1	2	50	9227	31.5	33	7511	1716
21	34	1	CAF	EGY	45	2	KSA	67	1	1	2	1	0	13	ABDELSHAFY	21EGY13	DF	0	0		0	0	0	0	0		6	31	35	88.5714	4	6	66.6667	9767	27.9	26	7655	2112
21	34	1	CAF	EGY	45	2	KSA	67	1	1	2	1	0	17	ELNENY	21EGY17	MF	0	1	0	0	0	0	1	1	0	0	40	41	97.561	3	3	100	10611	26.46	21	8684	1927
21	35	1	AFC	IRN	37	1	POR	4	5	1	1	0	1	8	POURALIGANJI	21IRN8	DF	0	0		0	0	0	0	2	0	6	15	18	83.3333	3	6	50	9029	26.28	23	7481	1548
21	35	1	AFC	IRN	37	1	POR	4	5	1	1	0	1	9	EBRAHIMI	21IRN9	MF	0	0		0	0	0	1	4	25	0	18	22	81.8182	3	5	60	10768	29.48	39	7975	2793
21	35	1	AFC	IRN	37	1	POR	4	5	1	1	0	1	11	AMIRI	21IRN11	MF	0	1	0	0	0	0	2	3	0	0	11	16	68.75	0	1	0	10972	30.82	49	7854	3118
21	35	1	AFC	IRN	37	1	POR	4	5	1	1	0	1	17	TAREMI	21IRN17	FW	0	1	0	0	1	0	2	3	66.6667	1	11	18	61.1111	0	0		10272	26.28	54	7553	2719
21	35	1	AFC	IRN	37	1	POR	4	5	1	1	0	1	19	M.HOSSEINI	21IRN19	DF	0	0		0	0	0	0	0		2	15	20	75	5	9	55.5556	9079	29.7	22	7661	1418
21	35	1	AFC	IRN	37	1	POR	4	5	1	1	0	1	20	AZMOUN	21IRN20	FW	0	1	0	0	0	1	1	0		1	12	19	63.1579	1	1	100	8923	31.03	44	6950	1973
21	35	1	AFC	IRN	37	1	POR	4	5	1	1	0	1	23	REZAEIAN	21IRN23	DF	0	1	0	0	0	0	2	0		3	15	27	55.5556	5	10	50	10654	29.23	44	8045	2609
21	35	1	UEFA	POR	4	5	IRN	37	1	1	1	0	1	3	PEPE	21POR3	DF	0	1	0	0	0	0	0	0		7	51	57	89.4737	7	11	63.6364	8400	31.97	25	6914	1486
21	35	1	UEFA	POR	4	5	IRN	37	1	1	1	0	1	5	GUERREIRO	21POR5	DF	0	1	0	0	0	1	2	1	0	2	53	60	88.3333	0	3	0	9907	30.6	41	7319	2588
21	35	1	UEFA	POR	4	5	IRN	37	1	1	1	0	1	6	FONTE	21POR6	DF	0	2	0	0	0	0	0	1	0	2	67	71	94.3662	4	4	100	8557	25.38	21	7070	1487
21	35	1	UEFA	POR	4	5	IRN	37	1	1	1	0	1	7	RONALDO	21POR7	FW	0	5	0	0	0	1	2	0		0	23	28	82.1429	1	1	100	8423	31.97	26	6745	1678
21	35	1	UEFA	POR	4	5	IRN	37	1	1	1	0	1	14	WILLIAM	21POR14	MF	0	0		0	0	0	1	0		1	77	88	87.5	12	15	80	9717	31.03	19	7929	1788
21	35	1	UEFA	POR	4	5	IRN	37	1	1	1	0	1	21	CEDRIC	21POR21	DF	0	0		0	0	1	2	1	0	4	46	56	82.1429	7	12	58.3333	9788	29.7	38	7591	2197
21	35	1	UEFA	POR	4	5	IRN	37	1	1	1	0	1	23	ADRIEN SILVA	21POR23	MF	0	1	0	1	0	0	1	2	50	0	104	107	97.1963	10	10	100	9691	27.43	22	7572	2119
21	36	1	UEFA	ESP	10	5	MAR	41	2	2	2	0	1	2	CARVAJAL	21ESP2	DF	0	0		1	0	0	0	2	50	1	45	55	81.8182	4	5	80	9893	29.02	42	7469	2424
21	36	1	UEFA	ESP	10	5	MAR	41	2	2	2	0	1	3	PIQUE	21ESP3	DF	0	3	0	0	0	0	0	1	0	0	73	77	94.8052	8	9	88.8889	8668	32.83	28	7011	1657
21	36	1	UEFA	ESP	10	5	MAR	41	2	2	2	0	1	5	BUSQUETS	21ESP5	MF	0	1	0	0	0	0	1	0		0	61	66	92.4242	6	7	85.7143	9803	28.37	18	8168	1635
21	36	1	UEFA	ESP	10	5	MAR	41	2	2	2	0	1	6	INIESTA	21ESP6	MF	0	2	0	1	0	0	0	2	0	1	76	86	88.3721	6	6	100	10114	25.56	24	8331	1783
21	36	1	UEFA	ESP	10	5	MAR	41	2	2	2	0	1	15	RAMOS	21ESP15	DF	0	1	0	0	0	0	1	0		1	106	109	97.2477	8	9	88.8889	9573	30.82	31	7700	1873
21	36	1	UEFA	ESP	10	5	MAR	41	2	2	2	0	1	18	ALBA	21ESP18	DF	0	0		0	0	0	0	1	0	0	71	77	92.2078	4	4	100	10719	29.92	46	8583	2136
21	36	1	UEFA	ESP	10	5	MAR	41	2	2	2	0	1	22	ISCO	21ESP22	MF	1	2	50	0	1	0	1	1	0	0	96	109	88.0734	10	13	76.9231	10396	27	46	7812	2584
21	36	1	CAF	MAR	41	2	ESP	10	5	2	2	0	1	2	HAKIMI	21MAR2	DF	0	0		0	0	1	0	0		9	21	24	87.5	2	4	50	10231	30.17	46	7638	2593
21	36	1	CAF	MAR	41	2	ESP	10	5	2	2	0	1	4	DA COSTA	21MAR4	DF	0	0		0	0	1	2	2	0	3	26	35	74.2857	2	7	28.5714	9250	25.92	16	7823	1427
21	36	1	CAF	MAR	41	2	ESP	10	5	2	2	0	1	6	SAISS	21MAR6	DF	0	0		0	0	0	0	2	0	6	20	21	95.2381	8	8	100	10005	29.92	27	8056	1949
21	36	1	CAF	MAR	41	2	ESP	10	5	2	2	0	1	8	EL AHMDI	21MAR8	MF	0	0		0	0	1	2	0		1	22	23	95.6522	0	0		11136	26.28	33	8884	2252
21	36	1	CAF	MAR	41	2	ESP	10	5	2	2	0	1	14	BOUSSOUFA	21MAR14	MF	0	0		0	0	1	1	0		1	26	28	92.8571	1	1	100	11372	27.22	50	8283	3089
21	36	1	CAF	MAR	41	2	ESP	10	5	2	2	0	1	16	N.AMRABAT	21MAR16	MF	0	1	0	0	1	1	5	1	0	1	8	12	66.6667	0	1	0	10652	30.82	34	8440	2212
21	36	1	CAF	MAR	41	2	ESP	10	5	2	2	0	1	17	DIRAR	21MAR17	DF	0	0		0	0	0	2	0		3	21	25	84	1	2	50	10579	30.6	36	8385	2194
21	37	1	UEFA	DEN	12	5	FRA	7	5	0	0	0	1	4	SimonKJAER	21DEN4	DF	0	1	0	0	0	0	0	0		7	30	41	73.1707	4	13	30.7692	8953	31.97	19	7753	1200
21	37	1	UEFA	DEN	12	5	FRA	7	5	0	0	0	1	6	AndreasCHRISTENSEN	21DEN6	DF	0	0		0	0	0	0	1	100	8	23	26	88.4615	0	0		10498	31.28	14	8963	1535
21	37	1	UEFA	DEN	12	5	FRA	7	5	0	0	0	1	10	ChristianERIKSEN	21DEN10	MF	0	3	0	0	0	0	1	0		0	23	33	69.697	0	5	0	11460	32.18	30	9089	2371
21	37	1	UEFA	DEN	12	5	FRA	7	5	0	0	0	1	11	MartinBRAITHWAITE	21DEN11	FW	0	0		0	0	0	2	1	0	0	18	23	78.2609	0	1	0	10379	31.5	36	8238	2141
21	37	1	UEFA	DEN	12	5	FRA	7	5	0	0	0	1	13	MathiasJORGENSEN	21DEN13	DF	0	0		0	0	1	1	2	0	4	28	32	87.5	6	7	85.7143	7993	31.03	11	7020	973
21	37	1	UEFA	DEN	12	5	FRA	7	5	0	0	0	1	14	HenrikDALSGAARD	21DEN14	DF	0	0		0	0	0	2	3	0	5	18	28	64.2857	1	2	50	9818	26.46	23	8283	1535
21	37	1	UEFA	DEN	12	5	FRA	7	5	0	0	0	1	17	JensStrygerLARSEN	21DEN17	DF	0	0		0	0	0	0	0		2	17	21	80.9524	1	1	100	9873	32.18	34	7955	1918
21	37	1	UEFA	FRA	7	5	DEN	12	5	0	0	0	1	3	PresnelKIMPEMBE	21FRA3	DF	0	0		0	0	0	1	0		7	69	72	95.8333	7	8	87.5	8519	30.6	25	7081	1438
21	37	1	UEFA	FRA	7	5	DEN	12	5	0	0	0	1	4	RaphaelVARANE	21FRA4	DF	0	1	0	0	0	0	1	0		5	82	86	95.3488	10	11	90.9091	9255	30.38	19	7958	1297
21	37	1	UEFA	FRA	7	5	DEN	12	5	0	0	0	1	8	ThomasLEMAR	21FRA8	FW	0	1	0	0	0	0	1	0		0	51	56	91.0714	2	4	50	10701	31.97	36	8304	2397
21	37	1	UEFA	FRA	7	5	DEN	12	5	0	0	0	1	9	OlivierGIROUD	21FRA9	FW	0	3	0	0	0	0	2	0		0	9	13	69.2308	0	0		9083	26.64	39	7199	1884
21	37	1	UEFA	FRA	7	5	DEN	12	5	0	0	0	1	13	NgoloKANTE	21FRA13	MF	0	0		0	0	0	1	0		1	71	80	88.75	3	5	60	10349	32.83	31	8030	2319
21	37	1	UEFA	FRA	7	5	DEN	12	5	0	0	0	1	15	StevenNZONZI	21FRA15	MF	0	0		0	0	0	0	0		0	59	64	92.1875	4	5	80	11111	32.18	22	9414	1697
21	37	1	UEFA	FRA	7	5	DEN	12	5	0	0	0	1	19	DjibrilSIDIBE	21FRA19	DF	0	0		0	0	0	1	2	0	1	81	95	85.2632	5	6	83.3333	10124	31.28	49	7298	2826
21	38	1	AFC	AUS	36	1	PER	11	4	0	2	2	0	5	MarkMILLIGAN	21AUS5	DF	0	0		0	0	1	1	0		2	79	84	94.0476	11	12	91.6667	9178	28.12	17	7843	1335
21	38	1	AFC	AUS	36	1	PER	11	4	0	2	2	0	7	MathewLECKIE	21AUS7	FW	0	2	0	0	0	0	1	1	0	2	19	26	73.0769	0	1	0	10417	33.08	35	8321	2096
21	38	1	AFC	AUS	36	1	PER	11	4	0	2	2	0	13	AaronMOOY	21AUS13	MF	0	1	0	0	0	0	1	0		1	74	86	86.0465	8	13	61.5385	10399	28.58	12	8631	1768
21	38	1	AFC	AUS	36	1	PER	11	4	0	2	2	0	15	MileJEDINAK	21AUS15	MF	0	4	0	0	0	1	3	0		1	67	74	90.5405	7	8	87.5	10352	28.12	18	8581	1771
21	38	1	AFC	AUS	36	1	PER	11	4	0	2	2	0	16	AzizBEHICH	21AUS16	DF	0	1	0	0	0	0	1	0		0	41	47	87.234	3	3	100	9967	31.97	35	7558	2409
21	38	1	AFC	AUS	36	1	PER	11	4	0	2	2	0	19	JoshuaRISDON	21AUS19	DF	0	1	0	0	0	0	1	2	100	2	41	52	78.8462	1	4	25	10398	30.82	36	7939	2459
21	38	1	AFC	AUS	36	1	PER	11	4	0	2	2	0	20	TrentSAINSBURY	21AUS20	DF	0	2	0	0	0	0	1	1	0	4	77	83	92.7711	7	8	87.5	8634	27.68	18	7206	1428
21	38	1	CONMEBOL	PER	11	4	AUS	36	1	2	0	2	3	4	AndersonSANTAMARIA	21PER4	DF	0	0		0	0	0	0	3	66.6667	5	38	39	97.4359	2	2	100	8343	28.37	28	6899	1444
21	38	1	CONMEBOL	PER	11	4	AUS	36	1	2	0	2	3	6	MiguelTRAUCO	21PER6	DF	0	0		0	0	0	0	0		3	47	58	81.0345	0	5	0	9717	29.02	30	7814	1903
21	38	1	CONMEBOL	PER	11	4	AUS	36	1	2	0	2	3	8	ChristianCUEVA	21PER8	MF	0	0		0	0	0	1	0		0	28	35	80	3	3	100	10168	29.7	40	7842	2326
21	38	1	CONMEBOL	PER	11	4	AUS	36	1	2	0	2	3	9	PaoloGUERRERO	21PER9	FW	1	2	50	1	1	0	1	0		2	10	16	62.5	0	1	0	8834	29.23	26	7218	1616
21	38	1	CONMEBOL	PER	11	4	AUS	36	1	2	0	2	3	15	ChristianRAMOS	21PER15	DF	0	0		0	0	0	0	3	33.3333	5	34	38	89.4737	3	5	60	8861	25.74	25	7334	1527
21	38	1	CONMEBOL	PER	11	4	AUS	36	1	2	0	2	3	17	LuisADVINCULA	21PER17	DF	0	0		0	0	0	1	2	0	2	35	42	83.3333	3	6	50	8960	31.5	39	7135	1825
21	38	1	CONMEBOL	PER	11	4	AUS	36	1	2	0	2	3	20	EdisonFLORES	21PER20	FW	0	0		0	0	0	1	5	40	1	16	23	69.5652	1	1	100	10976	27	29	8691	2285
21	39	1	CAF	NGA	48	2	ARG	5	4	1	2	1	0	2	BryanIDOWU	21NGA2	DF	0	0		0	0	0	1	3	33.3333	6	23	28	82.1429	3	3	100	9643	27.68	45	7405	2238
21	39	1	CAF	NGA	48	2	ARG	5	4	1	2	1	0	4	WilfredNDIDI	21NGA4	MF	0	1	0	0	0	0	3	2	0	1	29	34	85.2941	1	1	100	10250	27.9	21	8267	1983
21	39	1	CAF	NGA	48	2	ARG	5	4	1	2	1	0	5	WilliamEKONG	21NGA5	DF	0	0		0	0	0	0	0		2	12	16	75	5	7	71.4286	8392	28.12	20	7036	1356
21	39	1	CAF	NGA	48	2	ARG	5	4	1	2	1	0	6	LeonBALOGUN	21NGA6	DF	0	1	0	0	0	1	2	1	0	4	12	18	66.6667	1	2	50	9114	30.38	25	7644	1470
21	39	1	CAF	NGA	48	2	ARG	5	4	1	2	1	0	8	OghenekaroETEBO	21NGA8	MF	0	3	0	0	0	0	2	0		3	19	25	76	0	4	0	9834	31.97	24	8180	1654
21	39	1	CAF	NGA	48	2	ARG	5	4	1	2	1	0	10	JohnObiMIKEL	21NGA10	MF	0	0		0	0	1	3	1	0	2	32	39	82.0513	2	5	40	9825	27.9	19	7999	1826
21	39	1	CAF	NGA	48	2	ARG	5	4	1	2	1	0	11	VictorMOSES	21NGA11	FW	1	1	100	0	0	0	2	1	100	3	8	14	57.1429	0	3	0	9586	26.28	32	7585	2001
21	39	1	CONMEBOL	ARG	5	4	NGA	48	2	2	1	1	3	2	GabrielMERCADO	21ARG2	DF	0	0		1	0	0	2	2	50	0	37	45	82.2222	3	6	50	9276	29.92	30	7443	1833
21	39	1	CONMEBOL	ARG	5	4	NGA	48	2	2	1	1	3	7	EverBANEGA	21ARG7	MF	0	0		1	0	1	3	8	25	1	79	89	88.764	9	9	100	10428	27	34	8104	2324
21	39	1	CONMEBOL	ARG	5	4	NGA	48	2	2	1	1	3	9	GonzaloHIGUAIN	21ARG9	FW	0	2	0	0	0	0	2	1	100	1	21	26	80.7692	2	2	100	9457	30.38	39	7507	1950
21	39	1	CONMEBOL	ARG	5	4	NGA	48	2	2	1	1	3	10	LionelMESSI	21ARG10	FW	1	2	50	0	0	1	1	2	50	1	50	64	78.125	1	1	100	8702	27.43	33	6963	1739
21	39	1	CONMEBOL	ARG	5	4	NGA	48	2	2	1	1	3	14	JavierMASCHERANO	21ARG14	DF	0	0		0	0	1	2	5	60	3	71	81	87.6543	9	12	75	9529	30.38	25	7776	1753
21	39	1	CONMEBOL	ARG	5	4	NGA	48	2	2	1	1	3	16	MarcosROJO	21ARG16	DF	1	1	100	0	0	0	1	0		4	43	49	87.7551	1	4	25	9815	31.03	25	7768	2047
21	39	1	CONMEBOL	ARG	5	4	NGA	48	2	2	1	1	3	17	NicolasOTAMENDI	21ARG17	DF	0	0		0	0	0	0	3	66.6667	6	61	68	89.7059	7	11	63.6364	9911	28.8	22	7915	1996
21	40	1	UEFA	ISL	22	5	CRO	20	5	1	2	1	0	2	BirkirSAEVARSSON	21ISL2	DF	0	0		0	0	1	1	1	0	5	18	25	72	4	8	50	8827	31.5	20	6964	1863
21	40	1	UEFA	ISL	22	5	CRO	20	5	1	2	1	0	5	SverrirINGASON	21ISL5	DF	0	2	0	0	0	0	2	1	0	5	24	28	85.7143	3	4	75	10148	31.5	22	8361	1787
21	40	1	UEFA	ISL	22	5	CRO	20	5	1	2	1	0	7	JohannGUDMUNDSSON	21ISL7	MF	0	2	0	0	0	0	0	0		0	25	34	73.5294	5	8	62.5	9768	31.5	45	7583	2185
21	40	1	UEFA	ISL	22	5	CRO	20	5	1	2	1	0	10	GylfiSIGURDSSON	21ISL10	MF	1	3	33.3333	0	0	0	1	1	0	0	28	40	70	6	11	54.5455	10385	29.48	31	7816	2569
21	40	1	UEFA	ISL	22	5	CRO	20	5	1	2	1	0	17	AronGUNNARSSON	21ISL17	MF	0	2	0	0	0	0	0	0		1	31	35	88.5714	3	4	75	9922	22.86	16	8415	1507
21	40	1	UEFA	ISL	22	5	CRO	20	5	1	2	1	0	18	HordurMAGNUSSON	21ISL18	DF	0	1	0	0	0	0	1	0		2	12	19	63.1579	0	1	0	9805	28.37	33	7501	2304
21	40	1	UEFA	ISL	22	5	CRO	20	5	1	2	1	0	20	EmilHALLFREDSSON	21ISL20	MF	0	1	0	0	0	1	2	3	33.3333	0	31	38	81.5789	8	11	72.7273	9883	27	21	7954	1929
21	40	1	UEFA	CRO	20	5	ISL	22	5	2	1	1	3	4	IvanPERISIC	21CRO4	FW	1	3	33.3333	0	0	0	0	0		2	22	32	68.75	0	1	0	9962	30.38	43	7620	2342
21	40	1	UEFA	CRO	20	5	ISL	22	5	2	1	1	3	5	VedranCORLUKA	21CRO5	DF	0	0		0	0	0	2	3	33.3333	9	45	50	90	4	6	66.6667	8434	28.8	20	7106	1328
21	40	1	UEFA	CRO	20	5	ISL	22	5	2	1	1	3	9	AndrejKRAMARIC	21CRO9	FW	0	2	0	0	0	0	1	0		0	41	46	89.1304	2	3	66.6667	10575	32.18	43	8127	2448
21	40	1	UEFA	CRO	20	5	ISL	22	5	2	1	1	3	13	TinJEDVAJ	21CRO13	DF	0	0		0	0	1	1	1	0	1	30	37	81.0811	2	5	40	9209	30.82	27	7158	2051
21	40	1	UEFA	CRO	20	5	ISL	22	5	2	1	1	3	15	DujeCALETA-CAR	21CRO15	DF	0	0		0	0	0	1	0		8	34	36	94.4444	6	7	85.7143	9108	29.7	24	7419	1689
21	40	1	UEFA	CRO	20	5	ISL	22	5	2	1	1	3	19	MilanBADELJ	21CRO19	MF	1	2	50	1	0	0	3	4	50	2	64	69	92.7536	5	6	83.3333	9834	30.82	15	8316	1518
21	40	1	UEFA	CRO	20	5	ISL	22	5	2	1	1	3	22	JosipPIVARIC	21CRO22	DF	0	0		1	1	0	1	1	100	3	47	54	87.037	0	1	0	10821	32.4	44	8168	2653
21	41	1	UEFA	SRB	34	5	BRA	2	4	0	2	2	0	2	Antonio RUKAVINA	21SRB2	DF	0	0		0	0	0	2	2	0	3	31	37	83.7838	3	3	100	10734	27.68	39	8299	2435
21	41	1	UEFA	SRB	34	5	BRA	2	4	0	2	2	0	10	Dusan TADIC	21SRB10	MF	0	1	0	0	0	0	1	0		0	27	33	81.8182	1	1	100	11525	30.38	43	8806	2719
21	41	1	UEFA	SRB	34	5	BRA	2	4	0	2	2	0	11	Aleksandar KOLAROV	21SRB11	DF	0	0		0	0	0	3	0		2	34	45	75.5556	3	6	50	10424	28.8	44	8033	2391
21	41	1	UEFA	SRB	34	5	BRA	2	4	0	2	2	0	13	Milos VELJKOVIC	21SRB13	DF	0	0		0	0	0	1	1	0	1	46	49	93.8776	3	4	75	10229	27.68	30	8379	1850
21	41	1	UEFA	SRB	34	5	BRA	2	4	0	2	2	0	15	Nikola MILENKOVIC	21SRB15	DF	0	0		0	0	0	0	1	100	4	42	46	91.3043	4	4	100	9725	30.38	25	8069	1656
21	41	1	UEFA	SRB	34	5	BRA	2	4	0	2	2	0	20	Sergej MILINKOVIC-SAVIC	21SRB20	MF	0	2	0	0	0	0	1	1	100	0	44	55	80	4	4	100	11735	27.68	27	9366	2369
21	41	1	UEFA	SRB	34	5	BRA	2	4	0	2	2	0	21	Nemanja MATIC	21SRB21	MF	0	1	0	0	0	1	1	3	66.6667	2	49	58	84.4828	5	5	100	11901	31.28	35	9424	2477
21	41	1	CONMEBOL	BRA	2	4	SRB	34	5	2	0	2	3	2	THIAGO SILVA	21BRA2	DF	1	1	100	0	0	0	1	0		6	47	51	92.1569	4	6	66.6667	7917	23.94	14	6972	945
21	41	1	CONMEBOL	BRA	2	4	SRB	34	5	2	0	2	3	3	MIRANDA	21BRA3	DF	0	0		0	0	0	1	0		8	48	50	96	4	5	80	8333	22.14	13	7401	932
21	41	1	CONMEBOL	BRA	2	4	SRB	34	5	2	0	2	3	5	CASEMIRO	21BRA5	MF	0	1	0	0	0	0	1	2	50	7	64	75	85.3333	7	9	77.7778	10202	24.84	28	8700	1502
21	41	1	CONMEBOL	BRA	2	4	SRB	34	5	2	0	2	3	9	GABRIEL JESUS	21BRA9	FW	0	1	0	0	2	0	1	0		3	21	23	91.3043	1	1	100	10261	28.58	43	7922	2339
21	41	1	CONMEBOL	BRA	2	4	SRB	34	5	2	0	2	3	10	NEYMAR	21BRA10	FW	0	7	0	1	2	0	0	0		0	68	80	85	5	7	71.4286	9717	32.18	41	7415	2302
21	41	1	CONMEBOL	BRA	2	4	SRB	34	5	2	0	2	3	19	WILLIAN	21BRA19	MF	0	0		0	0	0	1	1	0	3	48	57	84.2105	5	8	62.5	10049	27.9	46	7507	2542
21	41	1	CONMEBOL	BRA	2	4	SRB	34	5	2	0	2	3	22	FAGNER	21BRA22	DF	0	0		0	0	0	2	3	0	4	52	60	86.6667	2	5	40	9713	29.02	27	7996	1717
21	42	1	UEFA	SUI	6	5	CRC	23	3	2	2	0	1	2	Stephan LICHTSTEINER	21SUI2	DF	0	1	0	0	0	1	1	1	0	2	37	44	84.0909	3	5	60	10124	28.58	47	7533	2591
21	42	1	UEFA	SUI	6	5	CRC	23	3	2	2	0	1	5	Manuel AKANJI	21SUI5	DF	0	0		0	0	0	0	0		0	72	77	93.5065	3	5	60	8932	25.56	18	7470	1462
21	42	1	UEFA	SUI	6	5	CRC	23	3	2	2	0	1	7	Breel EMBOLO	21SUI7	FW	0	2	0	1	0	0	0	1	100	0	23	28	82.1429	0	0		9024	30.6	36	6931	2093
21	42	1	UEFA	SUI	6	5	CRC	23	3	2	2	0	1	10	Granit XHAKA	21SUI10	MF	0	0		0	0	0	0	1	0	2	101	104	97.1154	15	16	93.75	10603	26.64	19	8496	2107
21	42	1	UEFA	SUI	6	5	CRC	23	3	2	2	0	1	13	Ricardo RODRIGUEZ	21SUI13	DF	0	1	0	0	0	0	2	1	100	4	41	45	91.1111	3	5	60	9499	26.28	26	7640	1859
21	42	1	UEFA	SUI	6	5	CRC	23	3	2	2	0	1	15	Blerim DZEMAILI	21SUI15	MF	1	2	50	0	0	0	0	0		0	22	31	70.9677	3	3	100	10537	27.18	45	8134	2403
21	42	1	UEFA	SUI	6	5	CRC	23	3	2	2	0	1	22	Fabian SCHAER	21SUI22	DF	0	0		0	0	1	2	1	0	4	73	83	87.9518	10	16	62.5	8881	29.23	18	7405	1476
21	42	1	CONCACAF	CRC	23	3	SUI	6	5	2	2	0	1	2	Johnny ACOSTA	21CRC2	DF	0	0		0	0	0	0	1	100	2	20	24	83.3333	3	5	60	8719	27	22	7190	1529
21	42	1	CONCACAF	CRC	23	3	SUI	6	5	2	2	0	1	3	Giancarlo GONZALEZ	21CRC3	DF	0	0		0	0	0	0	1	100	8	32	33	96.9697	5	6	83.3333	9070	30.82	18	7654	1416
21	42	1	CONCACAF	CRC	23	3	SUI	6	5	2	2	0	1	5	Celso BORGES	21CRC5	MF	0	3	0	0	0	0	1	0		0	35	42	83.3333	4	7	57.1429	10528	28.12	26	8093	2435
21	42	1	CONCACAF	CRC	23	3	SUI	6	5	2	2	0	1	8	Bryan OVIEDO	21CRC8	DF	0	2	0	0	0	0	3	3	0	5	21	29	72.4138	3	6	50	10527	29.92	50	7850	2677
21	42	1	CONCACAF	CRC	23	3	SUI	6	5	2	2	0	1	10	Bryan RUIZ	21CRC10	MF	0	1	0	0	1	0	1	0		1	29	35	82.8571	3	3	100	10797	25.74	26	8433	2364
21	42	1	CONCACAF	CRC	23	3	SUI	6	5	2	2	0	1	12	Joel CAMPBELL	21CRC12	FW	0	2	0	1	0	1	2	0		0	19	23	82.6087	4	4	100	9196	29.7	28	7387	1809
21	42	1	CONCACAF	CRC	23	3	SUI	6	5	2	2	0	1	19	Kendall WASTON	21CRC19	DF	1	1	100	0	0	1	0	0		5	36	38	94.7368	3	3	100	9537	26.1	24	7819	1718
21	43	1	AFC	KOR	57	1	GER	1	5	2	0	2	3	2	LEE Yong	21KOR2	DF	0	1	0	0	0	0	0	0		9	14	24	58.3333	0	5	0	11181	29.02	34	9080	2101
21	43	1	AFC	KOR	57	1	GER	1	5	2	0	2	3	5	YUN Youngsun	21KOR5	DF	0	0		0	0	0	1	0		7	10	10	100	2	2	100	9800	29.02	22	8368	1432
21	43	1	AFC	KOR	57	1	GER	1	5	2	0	2	3	7	SON Heungmin	21KOR7	FW	1	5	20	0	0	1	2	0		1	14	17	82.3529	0	1	0	10383	32.83	52	7967	2416
21	43	1	AFC	KOR	57	1	GER	1	5	2	0	2	3	14	HONG Chul	21KOR14	DF	0	0		0	0	0	0	0		8	11	19	57.8947	1	5	20	11240	31.28	41	8691	2549
21	43	1	AFC	KOR	57	1	GER	1	5	2	0	2	3	15	JUNG Wooyoung	21KOR15	MF	0	3	0	0	0	1	1	1	0	5	24	28	85.7143	3	6	50	11933	27	41	9062	2871
21	43	1	AFC	KOR	57	1	GER	1	5	2	0	2	3	17	LEE Jaesung	21KOR17	MF	0	1	0	0	0	1	4	4	25	1	23	31	74.1935	1	2	50	12141	30.17	45	9179	2962
21	43	1	AFC	KOR	57	1	GER	1	5	2	0	2	3	19	KIM Younggwon	21KOR19	DF	1	1	100	0	0	0	0	0		6	14	16	87.5	1	3	33.3333	9733	30.82	19	8297	1436
21	43	1	AFC	KOR	57	1	GER	1	5	2	0	2	3	20	JANG Hyunsoo	21KOR20	DF	0	0		0	0	0	0	0		3	17	20	85	1	1	100	11069	28.37	37	8467	2602
21	43	1	UEFA	GER	1	5	KOR	57	1	0	2	2	0	5	Mats HUMMELS	21GER5	DF	0	5	0	0	0	0	0	3	33.3333	2	67	74	90.5405	2	2	100	9940	27.9	34	8127	1813
21	43	1	UEFA	GER	1	5	KOR	57	1	0	2	2	0	8	Toni KROOS	21GER8	MF	0	5	0	0	0	0	0	0		0	110	119	92.437	15	18	83.3333	11250	23.4	27	9110	2140
21	43	1	UEFA	GER	1	5	KOR	57	1	0	2	2	0	9	Timo WERNER	21GER9	FW	0	3	0	0	0	0	0	1	0	0	23	30	76.6667	0	0		10690	29.7	31	8804	1886
21	43	1	UEFA	GER	1	5	KOR	57	1	0	2	2	0	10	Mesut OEZIL	21GER10	MF	0	1	0	0	0	0	0	0		0	84	98	85.7143	2	6	33.3333	10188	27.9	38	8112	2076
21	43	1	UEFA	GER	1	5	KOR	57	1	0	2	2	0	11	Marco REUS	21GER11	FW	0	2	0	0	1	0	2	0		1	36	44	81.8182	0	1	0	11133	30.82	46	8674	2459
21	43	1	UEFA	GER	1	5	KOR	57	1	0	2	2	0	15	Niklas SUELE	21GER15	DF	0	0		0	0	0	0	1	0	2	79	82	96.3415	9	10	90	9879	31.5	30	8218	1661
21	43	1	UEFA	GER	1	5	KOR	57	1	0	2	2	0	18	Joshua KIMMICH	21GER18	DF	0	1	0	0	0	0	0	0		0	72	86	83.7209	4	7	57.1429	12185	29.02	45	9360	2825
21	44	1	CONCACAF	MEX	15	3	SWE	24	5	0	3	3	0	3	Carlos SALCEDO	21MEX3	DF	0	3	0	0	0	0	1	1	0	6	55	66	83.3333	8	15	53.3333	9248	28.37	20	7513	1735
21	44	1	CONCACAF	MEX	15	3	SWE	24	5	0	3	3	0	11	Carlos VELA	21MEX11	FW	0	5	0	0	0	0	0	0		0	28	36	77.7778	4	4	100	8848	28.37	20	7418	1430
21	44	1	CONCACAF	MEX	15	3	SWE	24	5	0	3	3	0	14	Javier HERNANDEZ	21MEX14	FW	0	1	0	0	1	0	0	0		0	16	24	66.6667	1	4	25	8732	27.68	20	7341	1391
21	44	1	CONCACAF	MEX	15	3	SWE	24	5	0	3	3	0	15	Hector MORENO	21MEX15	DF	0	0		0	0	1	2	1	0	1	48	54	88.8889	3	6	50	8820	27	16	7376	1444
21	44	1	CONCACAF	MEX	15	3	SWE	24	5	0	3	3	0	16	Hector HERRERA	21MEX16	DF	0	2	0	0	0	0	3	2	50	0	66	77	85.7143	9	13	69.2308	10205	25.74	21	8542	1663
21	44	1	CONCACAF	MEX	15	3	SWE	24	5	0	3	3	0	21	Edson ALVAREZ	21MEX21	DF	0	0		0	0	0	1	3	0	0	50	57	87.7193	1	2	50	9439	27.43	26	7630	1809
21	44	1	CONCACAF	MEX	15	3	SWE	24	5	0	3	3	0	22	Hirving LOZANO	21MEX22	FW	0	3	0	0	1	0	1	1	100	0	18	22	81.8182	0	0		7086	32.4	30	5728	1358
21	44	1	UEFA	SWE	24	5	MEX	15	3	3	0	3	3	2	Mikael LUSTIG	21SWE2	DF	0	0		0	0	1	2	3	0	5	10	13	76.9231	3	3	100	9106	30.6	28	7570	1536
21	44	1	UEFA	SWE	24	5	MEX	15	3	3	0	3	3	3	Victor LINDELOF	21SWE3	DF	0	0		0	0	0	0	0		6	8	11	72.7273	1	3	33.3333	8436	23.58	13	7352	1084
21	44	1	UEFA	SWE	24	5	MEX	15	3	3	0	3	3	4	Andreas GRANQVIST	21SWE4	DF	1	1	100	0	0	0	3	1	0	7	19	21	90.4762	4	4	100	8649	20.56	9	7626	1023
21	44	1	UEFA	SWE	24	5	MEX	15	3	3	0	3	3	6	Ludwig AUGUSTINSSON	21SWE6	DF	1	2	50	0	0	0	1	0		4	9	14	64.2857	3	6	50	9968	29.7	35	8039	1929
21	44	1	UEFA	SWE	24	5	MEX	15	3	3	0	3	3	10	Emil FORSBERG	21SWE10	MF	0	6	0	0	0	0	0	0		2	19	22	86.3636	2	2	100	9957	28.37	29	8019	1938
21	44	1	UEFA	SWE	24	5	MEX	15	3	3	0	3	3	17	Viktor CLAESSON	21SWE17	MF	0	0		1	0	0	2	1	100	2	11	16	68.75	2	2	100	10161	27.9	27	8194	1967
21	44	1	UEFA	SWE	24	5	MEX	15	3	3	0	3	3	20	Ola TOIVONEN	21SWE20	FW	0	0		0	0	0	1	0		1	17	25	68	0	0		9583	25.74	24	7827	1756
21	45	1	UEFA	ENG	12	5	BEL	3	5	0	1	1	0	3	ROSE	21ENG3	DF	0	0		0	1	0	1	3	100	2	23	30	76.6667	2	6	33.3333	9649	29.23	28	7545	2104
21	45	1	UEFA	ENG	12	5	BEL	3	5	0	1	1	0	4	DIER	21ENG4	MF	0	0		0	0	0	3	2	50	2	57	61	93.4426	9	10	90	11586	27	28	8918	2668
21	45	1	UEFA	ENG	12	5	BEL	3	5	0	1	1	0	11	VARDY	21ENG11	FW	0	1	0	0	0	0	1	3	0	0	10	13	76.9231	1	2	50	10367	31.72	50	7927	2440
21	45	1	UEFA	ENG	12	5	BEL	3	5	0	1	1	0	15	CAHILL	21ENG15	DF	0	0		0	0	0	1	0		1	44	46	95.6522	5	6	83.3333	10417	27.22	26	8331	2086
21	45	1	UEFA	ENG	12	5	BEL	3	5	0	1	1	0	16	P.JONES	21ENG16	DF	0	1	0	0	0	0	2	1	0	1	71	73	97.2603	5	6	83.3333	9197	26.1	18	7746	1451
21	45	1	UEFA	ENG	12	5	BEL	3	5	0	1	1	0	17	DELPH	21ENG17	DF	0	2	0	0	1	0	1	1	0	0	34	42	80.9524	1	3	33.3333	11291	29.92	53	8022	3269
21	45	1	UEFA	ENG	12	5	BEL	3	5	0	1	1	0	19	RASHFORD	21ENG19	FW	0	4	0	0	0	0	2	2	0	0	26	36	72.2222	0	4	0	10664	33.08	57	8033	2631
21	45	1	UEFA	ENG	12	5	BEL	3	5	0	1	1	0	21	LOFTUS-CHEEK	21ENG21	MF	0	1	0	0	0	0	0	0		0	30	38	78.9474	1	3	33.3333	10009	29.02	24	8088	1921
21	45	1	UEFA	BEL	3	5	ENG	12	5	1	0	1	3	8	FELLAINI	21BEL8	MF	0	2	0	0	0	0	4	2	0	1	30	37	81.0811	1	2	50	11130	29.23	34	8758	2372
21	45	1	UEFA	BEL	3	5	ENG	12	5	1	0	1	3	16	T.HAZARD	21BEL16	MF	0	3	0	0	1	0	0	1	0	4	37	47	78.7234	4	5	80	11019	29.92	51	7962	3057
21	45	1	UEFA	BEL	3	5	ENG	12	5	1	0	1	3	17	TIELEMANS	21BEL17	MF	0	2	0	1	0	1	2	5	20	0	54	62	87.0968	4	6	66.6667	11095	26.28	29	8576	2519
21	45	1	UEFA	BEL	3	5	ENG	12	5	1	0	1	3	19	DEMBELE	21BEL19	MF	0	0		0	0	0	1	3	33.3333	1	66	68	97.0588	3	3	100	10110	29.48	34	8042	2068
21	45	1	UEFA	BEL	3	5	ENG	12	5	1	0	1	3	20	BOYATA	21BEL20	DF	0	1	0	0	0	0	2	0		9	72	73	98.6301	11	11	100	9017	29.92	23	7702	1315
21	45	1	UEFA	BEL	3	5	ENG	12	5	1	0	1	3	21	BATSHUAYI	21BEL21	FW	0	2	0	0	0	0	0	0		0	14	18	77.7778	0	0		9748	27.43	28	7724	2024
21	45	1	UEFA	BEL	3	5	ENG	12	5	1	0	1	3	22	CHADLI	21BEL22	MF	0	0		0	0	0	0	0		4	39	45	86.6667	2	4	50	10467	27.68	34	8125	2342
21	45	1	UEFA	BEL	3	5	ENG	12	5	1	0	1	3	23	DENDONCKER	21BEL23	DF	0	0		0	0	1	2	0		2	65	72	90.2778	1	5	20	9819	29.48	36	7633	2186
21	46	1	CONCACAF	PAN	55	3	TUN	21	2	1	2	1	0	4	ESCOBAR	21PAN4	DF	0	1	0	0	0	0	0	0		5	17	20	85	4	5	80	8403	25.74	26	7023	1380
21	46	1	CONCACAF	PAN	55	3	TUN	21	2	1	2	1	0	6	GOMEZ	21PAN6	MF	0	0		0	0	1	4	0		1	36	44	81.8182	6	9	66.6667	10633	24.84	20	8504	2129
21	46	1	CONCACAF	PAN	55	3	TUN	21	2	1	2	1	0	8	BARCENAS	21PAN8	MF	0	2	0	0	1	0	1	1	0	0	24	26	92.3077	1	1	100	10828	27.68	39	8154	2674
21	46	1	CONCACAF	PAN	55	3	TUN	21	2	1	2	1	0	13	MACHADO	21PAN13	DF	0	0		0	0	0	0	1	0	6	21	26	80.7692	1	2	50	8685	30.38	26	7227	1458
21	46	1	CONCACAF	PAN	55	3	TUN	21	2	1	2	1	0	17	OVALLE	21PAN17	DF	0	0		0	0	0	0	1	0	5	18	28	64.2857	1	4	25	8890	30.6	31	7177	1713
21	46	1	CONCACAF	PAN	55	3	TUN	21	2	1	2	1	0	20	GODOY	21PAN20	MF	0	1	0	0	0	0	2	1	0	0	22	27	81.4815	3	3	100	10461	29.23	33	8099	2362
21	46	1	CONCACAF	PAN	55	3	TUN	21	2	1	2	1	0	21	J.L.RODRIGUEZ	21PAN21	MF	0	2	0	0	0	0	2	0		2	13	17	76.4706	0	1	0	10667	29.23	48	8068	2599
21	46	1	CAF	TUN	21	2	PAN	55	3	2	1	1	3	4	MERIAH	21TUN4	DF	0	0		0	0	0	2	0		4	94	98	95.9184	8	10	80	9526	28.8	28	7856	1670
21	46	1	CAF	TUN	21	2	PAN	55	3	2	1	1	3	5	HADDADI	21TUN5	DF	0	0		1	1	0	1	0		4	23	27	85.1852	2	4	50	11034	32.62	46	8584	2450
21	46	1	CAF	TUN	21	2	PAN	55	3	2	1	1	3	6	BEDOUI	21TUN6	DF	0	1	0	0	0	0	0	0		2	77	86	89.5349	12	16	75	9389	30.17	20	7720	1669
21	46	1	CAF	TUN	21	2	PAN	55	3	2	1	1	3	8	F.BEN.YOUSSEF	21TUN8	FW	1	4	25	0	0	0	1	0		2	28	37	75.6757	0	0		9462	28.8	28	7605	1857
21	46	1	CAF	TUN	21	2	PAN	55	3	2	1	1	3	17	SKHIRI	21TUN17	MF	0	0		0	0	0	0	1	100	1	70	76	92.1053	12	13	92.3077	11324	28.8	21	9180	2144
21	46	1	CAF	TUN	21	2	PAN	55	3	2	1	1	3	20	CHAALELI	21TUN20	FW	0	1	0	0	0	1	4	5	20	0	68	83	81.9277	10	13	76.9231	10983	28.37	37	8268	2715
21	46	1	CAF	TUN	21	2	PAN	55	3	2	1	1	3	21	NAGUEZ	21TUN21	DF	0	0		0	0	0	3	0		0	40	49	81.6327	4	6	66.6667	10283	29.23	48	7918	2365
21	47	1	AFC	JPN	61	1	POL	8	5	0	1	1	0	5	NAGATOMO	21JPN5	DF	0	0		0	0	0	0	0		1	32	40	80	1	3	33.3333	10259	31.5	51	7791	2468
21	47	1	AFC	JPN	61	1	POL	8	5	0	1	1	0	7	SHIBASAKI	21JPN7	MF	0	0		0	0	0	4	3	33.3333	1	61	71	85.9155	8	10	80	10818	30.17	28	8255	2563
21	47	1	AFC	JPN	61	1	POL	8	5	0	1	1	0	16	YAMAGUCHI	21JPN16	MF	0	0		0	0	0	2	1	0	1	74	77	96.1039	4	4	100	10489	27.43	26	8369	2120
21	47	1	AFC	JPN	61	1	POL	8	5	0	1	1	0	19	H.SAKAI	21JPN19	DF	0	0		0	1	0	0	1	0	6	30	42	71.4286	3	7	42.8571	9525	30.17	30	7716	1809
21	47	1	AFC	JPN	61	1	POL	8	5	0	1	1	0	20	MAKINO	21JPN20	DF	0	2	0	0	0	1	1	0		4	77	84	91.6667	7	9	77.7778	9200	28.8	16	7926	1274
21	47	1	AFC	JPN	61	1	POL	8	5	0	1	1	0	21	G.SAKAI	21JPN21	DF	0	1	0	0	0	0	0	0		0	14	16	87.5	1	1	100	10481	28.58	33	8408	2073
21	47	1	AFC	JPN	61	1	POL	8	5	0	1	1	0	22	YOSHIDA	21JPN22	DF	0	1	0	0	0	0	0	0		7	77	79	97.4684	7	8	87.5	8536	31.03	17	7229	1307
21	47	1	UEFA	POL	8	5	JPN	61	1	1	0	1	3	3	JEDRZEJCZYK	21POL3	DF	0	1	0	0	0	0	2	1	0	2	33	38	86.8421	1	3	33.3333	9307	29.92	24	7566	1741
21	47	1	UEFA	POL	8	5	JPN	61	1	1	0	1	3	5	BEDNAREK	21POL5	DF	1	1	100	0	0	0	0	0		6	65	73	89.0411	11	13	84.6154	8374	26.82	11	7579	795
21	47	1	UEFA	POL	8	5	JPN	61	1	1	0	1	3	6	GORALSKI	21POL6	MF	0	1	0	0	0	0	0	3	0	1	28	31	90.3226	6	6	100	9570	26.64	27	7780	1790
21	47	1	UEFA	POL	8	5	JPN	61	1	1	0	1	3	9	LEWANDOWSKI	21POL9	FW	0	2	0	0	0	0	0	0		1	19	21	90.4762	0	1	0	9290	31.28	23	7831	1459
21	47	1	UEFA	POL	8	5	JPN	61	1	1	0	1	3	10	KRYCHOWIAK	21POL10	MF	0	0		0	0	0	0	1	100	1	44	51	86.2745	7	9	77.7778	10052	24.84	14	8744	1308
21	47	1	UEFA	POL	8	5	JPN	61	1	1	0	1	3	11	GROSICKI	21POL11	MF	0	2	0	0	0	0	0	0		0	12	29	41.3793	2	5	40	9871	31.72	38	7804	2067
21	47	1	UEFA	POL	8	5	JPN	61	1	1	0	1	3	15	GLIK	21POL15	DF	0	1	0	0	0	0	2	2	0	6	62	69	89.8551	9	12	75	8142	26.28	6	7382	760
21	47	1	UEFA	POL	8	5	JPN	61	1	1	0	1	3	18	BERESZYNSKI	21POL18	DF	0	0		0	0	0	4	3	33.3333	1	38	42	90.4762	1	2	50	9173	33.08	33	7584	1589
21	48	1	CAF	SEN	27	2	COL	16	4	0	1	1	0	3	KOULIBALY	21SEN3	DF	0	0		0	0	0	2	0		7	27	32	84.375	4	5	80	8452	31.72	24	6718	1734
21	48	1	CAF	SEN	27	2	COL	16	4	0	1	1	0	5	GUEYE	21SEN5	MF	0	0		0	0	0	2	1	100	2	39	45	86.6667	2	5	40	9871	26.1	30	7696	2175
21	48	1	CAF	SEN	27	2	COL	16	4	0	1	1	0	6	SANE	21SEN6	MF	0	1	0	0	0	0	0	0		9	32	38	84.2105	7	11	63.6364	8810	27.9	23	7198	1612
21	48	1	CAF	SEN	27	2	COL	16	4	0	1	1	0	8	KOUYATE	21SEN8	MF	0	0		0	0	0	0	0		0	21	24	87.5	1	1	100	10433	27.22	23	8419	2014
21	48	1	CAF	SEN	27	2	COL	16	4	0	1	1	0	10	MANE	21SEN10	FW	0	2	0	0	2	0	3	1	0	0	18	25	72	2	4	50	9617	28.8	40	7317	2300
21	48	1	CAF	SEN	27	2	COL	16	4	0	1	1	0	18	SARR	21SEN18	FW	0	2	0	0	1	0	1	0		1	14	17	82.3529	0	0		9200	31.97	41	7170	2030
21	48	1	CAF	SEN	27	2	COL	16	4	0	1	1	0	21	GASSAMA	21SEN21	DF	0	0		0	0	0	1	0		2	20	22	90.9091	1	2	50	8259	25.2	25	6996	1263
21	48	1	CONMEBOL	COL	16	4	SEN	27	2	1	0	1	3	4	ARIAS	21COL4	DF	0	0		0	0	0	3	1	0	3	41	48	85.4167	1	3	33.3333	9095	28.58	35	7060	2035
21	48	1	CONMEBOL	COL	16	4	SEN	27	2	1	0	1	3	6	C.SANCHEZ	21COL6	MF	0	0		0	0	0	3	0		1	38	40	95	4	5	80	9687	28.58	28	7857	1830
21	48	1	CONMEBOL	COL	16	4	SEN	27	2	1	0	1	3	11	Ju.CUADRADO	21COL11	MF	0	0		0	0	0	1	2	50	2	24	34	70.5882	3	4	75	8765	32.4	40	6961	1804
21	48	1	CONMEBOL	COL	16	4	SEN	27	2	1	0	1	3	13	MINA	21COL13	DF	1	1	100	0	0	0	1	1	100	3	54	60	90	10	12	83.3333	9094	25.92	31	7436	1658
21	48	1	CONMEBOL	COL	16	4	SEN	27	2	1	0	1	3	17	MOJICA	21COL17	DF	0	0		0	0	1	2	0		0	22	30	73.3333	1	5	20	9352	31.5	47	7039	2313
21	48	1	CONMEBOL	COL	16	4	SEN	27	2	1	0	1	3	20	QUINTERO	21COL20	MF	0	1	0	1	0	0	0	0		1	36	47	76.5957	5	9	55.5556	9959	24.84	19	8059	1900
21	48	1	CONMEBOL	COL	16	4	SEN	27	2	1	0	1	3	23	D.SANCHEZ	21COL23	DF	0	0		0	0	0	0	2	0	3	55	61	90.1639	5	10	50	9343	30.38	35	7645	1698
21	49	2	CONMEBOL	URU	14	4	POR	4	5	2	1	1	3	2	JoseGIMENEZ	21URU2	DF	0	0		0	0	0	0	1	0	9	15	15	100	2	2	100	8541	26.1	14	7603	938
21	49	2	CONMEBOL	URU	14	4	POR	4	5	2	1	1	3	3	DiegoGODIN	21URU3	DF	0	0		0	0	0	2	1	0	5	23	29	79.3103	6	10	60	9059	26.1	19	7886	1173
21	49	2	CONMEBOL	URU	14	4	POR	4	5	2	1	1	3	9	LuisSUAREZ	21URU9	FW	0	3	0	1	0	0	2	1	0	1	18	32	56.25	2	3	66.6667	8381	29.23	29	6915	1466
21	49	2	CONMEBOL	URU	14	4	POR	4	5	2	1	1	3	14	LucasTORREIRA	21URU14	MF	0	0		0	0	0	1	3	33.3333	4	20	25	80	1	2	50	10708	23.4	19	8753	1955
21	49	2	CONMEBOL	URU	14	4	POR	4	5	2	1	1	3	15	MatiasVECINO	21URU15	MF	0	0		0	0	0	0	1	0	2	17	20	85	0	0		11310	29.23	38	8858	2452
21	49	2	CONMEBOL	URU	14	4	POR	4	5	2	1	1	3	17	DiegoLAXALT	21URU17	MF	0	0		0	0	0	0	2	0	6	11	15	73.3333	1	2	50	10118	30.82	28	8128	1990
21	49	2	CONMEBOL	URU	14	4	POR	4	5	2	1	1	3	22	MartinCACERES	21URU22	DF	0	0		0	0	0	1	3	0	3	10	24	41.6667	1	5	20	9717	27.9	26	7867	1850
21	49	2	UEFA	POR	4	5	URU	14	4	1	2	1	0	3	PEPE	21POR3	DF	1	1	100	0	0	0	0	0		3	36	43	83.7209	8	9	88.8889	8993	27.9	14	7530	1463
21	49	2	UEFA	POR	4	5	URU	14	4	1	2	1	0	5	RAPHAELGUERREIRO	21POR5	DF	0	2	0	1	0	0	1	2	50	5	58	76	76.3158	4	6	66.6667	10550	27	46	8184	2366
21	49	2	UEFA	POR	4	5	URU	14	4	1	2	1	0	6	JOSEFONTE	21POR6	DF	0	1	0	0	0	0	2	3	0	4	30	37	81.0811	2	3	66.6667	9077	28.8	21	7640	1437
21	49	2	UEFA	POR	4	5	URU	14	4	1	2	1	0	7	CRISTIANORONALDO	21POR7	FW	0	6	0	0	0	1	0	0		0	19	27	70.3704	0	3	0	9064	27.9	28	7174	1890
21	49	2	UEFA	POR	4	5	URU	14	4	1	2	1	0	11	BERNARDOSILVA	21POR11	MF	0	2	0	0	0	0	1	2	0	1	69	79	87.3418	2	3	66.6667	11342	27.68	50	8182	3160
21	49	2	UEFA	POR	4	5	URU	14	4	1	2	1	0	14	WILLIAM	21POR14	MF	0	1	0	0	0	0	2	0		1	64	69	92.7536	15	15	100	10416	27	20	8454	1962
21	49	2	UEFA	POR	4	5	URU	14	4	1	2	1	0	15	RICARDO	21POR15	DF	0	0		0	0	0	3	1	0	1	47	54	87.037	3	4	75	10377	28.12	35	8203	2174
21	50	2	UEFA	FRA	7	5	ARG	5	4	4	3	1	3	2	BenjaminPAVARD	21FRA2	DF	1	1	100	0	0	1	2	2	0	4	22	25	88	4	6	66.6667	9354	31.28	31	7517	1837
21	50	2	UEFA	FRA	7	5	ARG	5	4	4	3	1	3	4	RaphaelVARANE	21FRA4	DF	0	0		0	0	0	0	0		4	34	36	94.4444	2	3	66.6667	8816	28.58	17	7774	1042
21	50	2	UEFA	FRA	7	5	ARG	5	4	4	3	1	3	5	SamuelUMTITI	21FRA5	DF	0	0		0	0	0	0	0		4	42	44	95.4545	5	7	71.4286	8503	28.58	19	7359	1144
21	50	2	UEFA	FRA	7	5	ARG	5	4	4	3	1	3	6	PaulPOGBA	21FRA6	MF	0	1	0	0	0	0	3	1	100	2	36	45	80	4	9	44.4444	9237	30.38	24	7458	1779
21	50	2	UEFA	FRA	7	5	ARG	5	4	4	3	1	3	9	OlivierGIROUD	21FRA9	FW	0	1	0	1	0	1	4	1	0	1	9	13	69.2308	0	0		9130	27	34	7138	1992
21	50	2	UEFA	FRA	7	5	ARG	5	4	4	3	1	3	13	NgoloKANTE	21FRA13	MF	0	0		0	0	0	1	1	100	0	52	56	92.8571	2	3	66.6667	9725	30.6	28	7790	1935
21	50	2	UEFA	FRA	7	5	ARG	5	4	4	3	1	3	21	LucasHERNANDEZ	21FRA21	DF	0	0		1	0	0	1	2	0	1	13	18	72.2222	1	2	50	8985	29.23	30	7404	1581
21	50	2	CONMEBOL	ARG	5	4	FRA	7	5	3	4	1	0	2	GabrielMERCADO	21ARG2	DF	1	1	100	0	0	0	5	3	33.3333	0	73	79	92.4051	0	2	0	9043	27.43	29	7214	1829
21	50	2	CONMEBOL	ARG	5	4	FRA	7	5	3	4	1	0	3	NicolasTAGLIAFICO	21ARG3	DF	0	0		0	0	1	1	1	100	1	20	23	86.9565	0	1	0	9295	30.6	42	7191	2104
21	50	2	CONMEBOL	ARG	5	4	FRA	7	5	3	4	1	0	7	EverBANEGA	21ARG7	MF	0	1	0	1	0	1	0	2	0	0	57	66	86.3636	9	11	81.8182	9979	27.9	25	7584	2395
21	50	2	CONMEBOL	ARG	5	4	FRA	7	5	3	4	1	0	10	LionelMESSI	21ARG10	FW	0	3	0	2	0	0	0	2	0	1	36	41	87.8049	2	3	66.6667	7675	28.37	28	6371	1304
21	50	2	CONMEBOL	ARG	5	4	FRA	7	5	3	4	1	0	11	AngelDIMARIA	21ARG11	MF	1	2	50	0	1	0	1	1	0	0	10	24	41.6667	1	3	33.3333	8893	31.28	36	7053	1840
21	50	2	CONMEBOL	ARG	5	4	FRA	7	5	3	4	1	0	14	JavierMASCHERANO	21ARG14	DF	0	0		0	0	1	4	8	50	1	56	64	87.5	12	17	70.5882	9216	31.97	35	7295	1921
21	50	2	CONMEBOL	ARG	5	4	FRA	7	5	3	4	1	0	17	NicolasOTAMENDI	21ARG17	DF	0	0		0	0	1	1	1	0	2	70	77	90.9091	12	14	85.7143	9443	29.48	30	7259	2184
21	53	2	CONMEBOL	BRA	2	4	MEX	15	3	2	0	2	3	2	SILVA	21BRA2	DF	0	1	0	0	0	0	0	1	0	7	45	47	95.7447	4	5	80	7601	26.64	21	6559	1042
21	53	2	CONMEBOL	BRA	2	4	MEX	15	3	2	0	2	3	3	MIRANDA	21BRA3	DF	0	0		0	0	0	0	1	100	2	30	33	90.9091	1	2	50	8048	27.43	17	6786	1262
21	53	2	CONMEBOL	BRA	2	4	MEX	15	3	2	0	2	3	5	CASEMIRO	21BRA5	MF	0	0		0	0	1	2	1	0	4	44	51	86.2745	5	6	83.3333	10400	28.37	27	8500	1900
21	53	2	CONMEBOL	BRA	2	4	MEX	15	3	2	0	2	3	6	LUIS	21BRA6	DF	0	0		0	0	1	1	1	0	1	31	38	81.5789	2	5	40	9606	28.37	29	7728	1878
21	53	2	CONMEBOL	BRA	2	4	MEX	15	3	2	0	2	3	9	JESUS	21BRA9	FW	0	4	0	0	0	0	1	2	0	2	17	23	73.913	1	2	50	9931	31.28	42	7537	2394
21	53	2	CONMEBOL	BRA	2	4	MEX	15	3	2	0	2	3	10	NEYMAR	21BRA10	FW	1	7	14.2857	0	0	0	0	0		0	23	35	65.7143	3	7	42.8571	9494	32.18	37	7355	2139
21	53	2	CONMEBOL	BRA	2	4	MEX	15	3	2	0	2	3	22	FAGNER	21BRA22	DF	0	0		0	0	0	2	2	50	3	24	28	85.7143	1	2	50	8947	31.03	34	7085	1862
21	53	2	CONCACAF	MEX	15	3	BRA	2	4	0	2	2	0	2	AYALA	21MEX2	DF	0	0		0	0	0	0	3	33.3333	7	44	46	95.6522	5	6	83.3333	8977	26.64	23	7492	1485
21	53	2	CONCACAF	MEX	15	3	BRA	2	4	0	2	2	0	3	SALCEDO	21MEX3	DF	0	0		0	0	1	2	2	0	7	59	63	93.6508	7	7	100	9426	29.48	31	7648	1778
21	53	2	CONCACAF	MEX	15	3	BRA	2	4	0	2	2	0	11	VELA	21MEX11	FW	0	2	0	0	1	0	0	0		0	30	36	83.3333	6	7	85.7143	8616	27.22	32	6870	1746
21	53	2	CONCACAF	MEX	15	3	BRA	2	4	0	2	2	0	16	HERRERA	21MEX16	DF	0	1	0	0	0	1	7	1	0	1	30	36	83.3333	3	4	75	10499	27.9	38	8003	2496
21	53	2	CONCACAF	MEX	15	3	BRA	2	4	0	2	2	0	18	GUARDADO	21MEX18	MF	0	2	0	0	0	1	0	1	0	2	42	52	80.7692	6	6	100	10289	28.8	32	8257	2032
21	53	2	CONCACAF	MEX	15	3	BRA	2	4	0	2	2	0	22	LOZANO	21MEX22	FW	0	5	0	0	0	0	1	0		0	23	32	71.875	1	4	25	7706	33.3	45	6007	1699
21	53	2	CONCACAF	MEX	15	3	BRA	2	4	0	2	2	0	23	GALLARDO	21MEX23	MF	0	1	0	0	0	0	2	0		1	41	44	93.1818	7	8	87.5	9592	32.18	36	7800	1792
21	54	2	UEFA	BEL	3	5	JPN	61	1	3	2	1	3	2	ALDERWEIRELD	21BEL2	DF	0	0		0	0	0	0	0		2	73	81	90.1235	8	13	61.5385	10030	27	23	8333	1697
21	54	2	UEFA	BEL	3	5	JPN	61	1	3	2	1	3	4	KOMPANY	21BEL4	DF	0	2	0	0	0	0	4	1	0	5	80	86	93.0233	5	8	62.5	9599	28.12	14	8128	1471
21	54	2	UEFA	BEL	3	5	JPN	61	1	3	2	1	3	5	VERTONGHEN	21BEL5	DF	1	2	50	0	0	0	0	1	100	0	66	80	82.5	5	11	45.4545	9465	28.37	21	7614	1851
21	54	2	UEFA	BEL	3	5	JPN	61	1	3	2	1	3	6	WITSEL	21BEL6	MF	0	2	0	0	0	0	0	0		0	59	61	96.7213	7	8	87.5	11015	22.86	17	8810	2205
21	54	2	UEFA	BEL	3	5	JPN	61	1	3	2	1	3	7	BRUYNE	21BEL7	MF	0	2	0	0	0	0	2	0		1	53	63	84.127	12	16	75	11742	31.97	38	9139	2603
21	54	2	UEFA	BEL	3	5	JPN	61	1	3	2	1	3	9	LUKAKU	21BEL9	FW	0	6	0	0	0	0	2	0		1	16	21	76.1905	2	2	100	8240	28.58	31	6763	1477
21	54	2	UEFA	BEL	3	5	JPN	61	1	3	2	1	3	10	E.HAZARD	21BEL10	FW	0	3	0	1	0	0	0	0		0	47	59	79.661	2	3	66.6667	10471	29.48	39	8246	2225
21	54	2	UEFA	BEL	3	5	JPN	61	1	3	2	1	3	15	MEUNIER	21BEL15	DF	0	2	0	1	0	0	6	0		1	52	60	86.6667	6	9	66.6667	11916	32.18	65	8781	3135
21	54	2	AFC	JPN	61	1	BEL	3	5	2	3	1	0	3	SHOJI	21JPN3	DF	0	1	0	0	0	0	0	0		7	33	39	84.6154	4	7	57.1429	8891	31.72	24	7235	1656
21	54	2	AFC	JPN	61	1	BEL	3	5	2	3	1	0	5	NAGATOMO	21JPN5	DF	0	2	0	0	0	0	1	0		3	37	45	82.2222	0	2	0	11504	28.8	56	8602	2902
21	54	2	AFC	JPN	61	1	BEL	3	5	2	3	1	0	10	KAGAWA	21JPN10	MF	0	1	0	1	0	0	1	0		0	52	59	88.1356	2	3	66.6667	12047	27	28	9179	2868
21	54	2	AFC	JPN	61	1	BEL	3	5	2	3	1	0	14	INUI	21JPN14	MF	1	3	33.3333	0	0	0	0	1	0	2	30	39	76.9231	3	5	60	10417	29.02	59	7487	2930
21	54	2	AFC	JPN	61	1	BEL	3	5	2	3	1	0	15	OSAKO	21JPN15	FW	0	0		0	1	0	1	0		0	16	20	80	0	0		10197	28.58	31	8248	1949
21	54	2	AFC	JPN	61	1	BEL	3	5	2	3	1	0	17	HASEBE	21JPN17	MF	0	0		0	0	0	2	1	0	5	49	54	90.7407	5	6	83.3333	10666	28.12	28	8558	2108
21	54	2	AFC	JPN	61	1	BEL	3	5	2	3	1	0	19	H.SAKAI	21JPN19	DF	0	0		0	0	0	0	1	100	2	27	36	75	1	3	33.3333	10374	32.4	45	7847	2527
21	54	2	AFC	JPN	61	1	BEL	3	5	2	3	1	0	22	YOSHIDA	21JPN22	DF	0	0		0	0	0	1	0		13	42	47	89.3617	8	12	66.6667	8765	29.48	24	7218	1547
21	55	2	UEFA	SWE	24	5	SUI	6	5	1	0	1	3	3	VictorLINDELOF	21SWE3	DF	0	0		0	0	0	0	0		4	20	24	83.3333	1	4	25	8538	29.02	15	7475	1063
21	55	2	UEFA	SWE	24	5	SUI	6	5	1	0	1	3	4	AndreasGRANQVIST	21SWE4	DF	0	0		0	0	0	0	0		8	22	26	84.6154	4	5	80	8469	26.46	13	7521	948
21	55	2	UEFA	SWE	24	5	SUI	6	5	1	0	1	3	6	LudwigAUGUSTINSSON	21SWE6	DF	0	0		0	0	0	1	0		5	13	23	56.5217	2	4	50	10327	28.8	35	8244	2083
21	55	2	UEFA	SWE	24	5	SUI	6	5	1	0	1	3	8	AlbinEKDAL	21SWE8	MF	0	3	0	0	0	0	0	0		0	20	23	86.9565	2	3	66.6667	10955	28.37	34	8494	2461
21	55	2	UEFA	SWE	24	5	SUI	6	5	1	0	1	3	13	GustavSVENSSON	21SWE13	MF	0	0		0	0	0	1	2	50	3	19	21	90.4762	1	2	50	10511	27.22	30	8571	1940
21	55	2	UEFA	SWE	24	5	SUI	6	5	1	0	1	3	17	ViktorCLAESSON	21SWE17	MF	0	0		0	0	0	0	0		4	25	35	71.4286	0	2	0	10459	27	33	7993	2466
21	55	2	UEFA	SWE	24	5	SUI	6	5	1	0	1	3	20	OlaTOIVONEN	21SWE20	FW	0	2	0	1	1	0	0	0		2	12	19	63.1579	0	1	0	10463	26.28	28	8407	2056
21	55	2	UEFA	SUI	6	5	SWE	24	5	0	1	1	0	5	ManuelAKANJI	21SUI5	DF	0	0		0	0	0	1	0		3	79	89	88.764	5	6	83.3333	8851	26.64	18	7309	1542
21	55	2	UEFA	SUI	6	5	SWE	24	5	0	1	1	0	10	GranitXHAKA	21SUI10	MF	0	3	0	0	0	1	3	1	0	1	87	96	90.625	12	16	75	10522	28.12	14	8254	2268
21	55	2	UEFA	SUI	6	5	SWE	24	5	0	1	1	0	11	ValonBEHRAMI	21SUI11	MF	0	0		0	0	1	3	0		1	71	77	92.2078	5	7	71.4286	9830	27.9	26	7631	2199
21	55	2	UEFA	SUI	6	5	SWE	24	5	0	1	1	0	13	RicardoRODRIGUEZ	21SUI13	DF	0	4	0	0	0	0	0	0		4	41	62	66.129	4	8	50	9223	30.17	36	7197	2026
21	55	2	UEFA	SUI	6	5	SWE	24	5	0	1	1	0	19	JosipDRMIC	21SUI19	FW	0	1	0	0	0	0	0	0		0	10	14	71.4286	0	0		10022	29.48	41	7714	2308
21	55	2	UEFA	SUI	6	5	SWE	24	5	0	1	1	0	20	JohanDJOUROU	21SUI20	DF	0	0		0	0	0	1	1	0	3	58	62	93.5484	8	10	80	8988	27	19	7644	1344
21	55	2	UEFA	SUI	6	5	SWE	24	5	0	1	1	0	23	XherdanSHAQIRI	21SUI23	MF	0	4	0	0	0	0	0	0		0	45	63	71.4286	4	14	28.5714	9096	28.58	31	7351	1745
21	57	2	CONMEBOL	URU	14	4	FRA	7	5	0	2	2	0	2	Jose GIMENEZ	21URU2	DF	0	1	0	0	0	0	1	1	0	3	17	27	62.963	2	8	25	9140	25.92	24	7416	1724
21	57	2	CONMEBOL	URU	14	4	FRA	7	5	0	2	2	0	3	Diego GODIN	21URU3	DF	0	1	0	0	0	0	0	1	0	4	31	39	79.4872	7	11	63.6364	9145	25.74	16	7930	1215
21	57	2	CONMEBOL	URU	14	4	FRA	7	5	0	2	2	0	9	Luis SUAREZ	21URU9	FW	0	0		0	0	0	0	0		3	14	27	51.8519	1	2	50	8610	28.58	34	6857	1753
21	57	2	CONMEBOL	URU	14	4	FRA	7	5	0	2	2	0	14	Lucas TORREIRA	21URU14	MF	0	0		0	0	0	3	1	0	1	33	47	70.2128	7	10	70	10474	27.9	23	8309	2165
21	57	2	CONMEBOL	URU	14	4	FRA	7	5	0	2	2	0	15	Matias VECINO	21URU15	MF	0	1	0	0	0	0	3	1	0	0	15	23	65.2174	1	2	50	11215	23.58	25	8742	2473
21	57	2	CONMEBOL	URU	14	4	FRA	7	5	0	2	2	0	17	Diego LAXALT	21URU17	MF	0	0		0	0	0	2	1	0	5	10	16	62.5	1	3	33.3333	9832	33.3	31	7699	2133
21	57	2	CONMEBOL	URU	14	4	FRA	7	5	0	2	2	0	22	Martin CACERES	21URU22	DF	0	3	0	0	0	0	1	0		4	22	36	61.1111	3	6	50	9469	28.8	27	7757	1712
21	57	2	UEFA	FRA	7	5	URU	14	4	2	0	2	3	2	Benjamin PAVARD	21FRA2	DF	0	1	0	0	0	0	0	2	0	6	67	75	89.3333	5	6	83.3333	9571	31.03	35	7650	1921
21	57	2	UEFA	FRA	7	5	URU	14	4	2	0	2	3	4	Raphael VARANE	21FRA4	DF	1	2	50	0	0	0	1	0		7	30	37	81.0811	5	6	83.3333	8762	29.7	18	7525	1237
21	57	2	UEFA	FRA	7	5	URU	14	4	2	0	2	3	5	Samuel UMTITI	21FRA5	DF	0	0		0	0	0	2	1	100	9	16	19	84.2105	1	2	50	8407	29.23	8	7471	936
21	57	2	UEFA	FRA	7	5	URU	14	4	2	0	2	3	6	Paul POGBA	21FRA6	MF	0	1	0	0	0	0	4	1	0	6	59	72	81.9444	5	10	50	9605	28.58	27	7881	1724
21	57	2	UEFA	FRA	7	5	URU	14	4	2	0	2	3	9	Olivier GIROUD	21FRA9	FW	0	1	0	0	0	0	2	0		4	22	27	81.4815	1	1	100	9054	31.03	33	7402	1652
21	57	2	UEFA	FRA	7	5	URU	14	4	2	0	2	3	13	Ngolo KANTE	21FRA13	MF	0	1	0	0	0	0	2	0		3	52	60	86.6667	7	7	100	10470	27.9	42	7741	2729
21	57	2	UEFA	FRA	7	5	URU	14	4	2	0	2	3	21	Lucas HERNANDEZ	21FRA21	DF	0	1	0	0	0	1	3	1	0	9	36	42	85.7143	0	0		9417	26.46	29	7600	1817
21	58	2	CONMEBOL	BRA	2	4	BEL	3	5	1	2	1	0	2	THIAGO SILVA	21BRA2	DF	0	1	0	0	0	0	0	0		3	61	62	98.3871	7	7	100	8102	28.58	21	6706	1396
21	58	2	CONMEBOL	BRA	2	4	BEL	3	5	1	2	1	0	3	MIRANDA	21BRA3	DF	0	0		0	0	0	3	2	0	2	45	47	95.7447	2	4	50	8470	31.28	24	6802	1668
21	58	2	CONMEBOL	BRA	2	4	BEL	3	5	1	2	1	0	10	NEYMAR	21BRA10	FW	0	3	0	0	1	0	0	0		0	47	59	79.661	2	4	50	9561	29.7	36	7731	1830
21	58	2	CONMEBOL	BRA	2	4	BEL	3	5	1	2	1	0	11	PHILIPPE COUTINHO	21BRA11	MF	0	6	0	1	0	0	0	1	0	0	69	77	89.6104	4	7	57.1429	10722	26.82	41	8177	2545
21	58	2	CONMEBOL	BRA	2	4	BEL	3	5	1	2	1	0	12	MARCELO	21BRA12	DF	0	1	0	0	0	0	1	0		1	66	77	85.7143	6	6	100	9690	27.9	36	7216	2474
21	58	2	CONMEBOL	BRA	2	4	BEL	3	5	1	2	1	0	17	FERNANDINHO	21BRA17	MF	0	1	0	0	0	1	2	1	0	0	62	68	91.1765	2	4	50	9923	27.68	37	7698	2225
21	58	2	CONMEBOL	BRA	2	4	BEL	3	5	1	2	1	0	22	FAGNER	21BRA22	DF	0	0		0	0	1	3	1	0	0	34	37	91.8919	0	0		9016	29.23	41	7098	1918
21	58	2	UEFA	BEL	3	5	BRA	2	4	2	1	1	3	2	Toby ALDERWEIRELD	21BEL2	DF	0	0		0	0	1	2	1	100	11	27	31	87.0968	4	8	50	9594	28.37	17	8203	1391
21	58	2	UEFA	BEL	3	5	BRA	2	4	2	1	1	3	4	Vincent KOMPANY	21BEL4	DF	0	1	0	0	0	0	0	2	50	11	41	44	93.1818	6	9	66.6667	9388	26.64	20	8151	1237
21	58	2	UEFA	BEL	3	5	BRA	2	4	2	1	1	3	5	Jan VERTONGHEN	21BEL5	DF	0	0		0	0	0	1	2	0	3	37	40	92.5	4	4	100	9500	26.1	18	7947	1553
21	58	2	UEFA	BEL	3	5	BRA	2	4	2	1	1	3	6	Axel WITSEL	21BEL6	MF	0	0		0	0	0	0	0		4	36	38	94.7368	0	0		11039	28.12	22	8477	2562
21	58	2	UEFA	BEL	3	5	BRA	2	4	2	1	1	3	7	Kevin DE BRUYNE	21BEL7	MF	1	3	33.3333	0	0	0	0	0		0	33	39	84.6154	6	6	100	11816	29.7	47	8694	3122
21	58	2	UEFA	BEL	3	5	BRA	2	4	2	1	1	3	8	Marouane FELLAINI	21BEL8	MF	0	1	0	0	0	0	5	1	0	5	29	36	80.5556	0	0		11086	28.37	33	8552	2534
21	58	2	UEFA	BEL	3	5	BRA	2	4	2	1	1	3	10	Eden HAZARD	21BEL10	FW	0	2	0	0	0	0	4	0		0	27	35	77.1429	2	2	100	8918	30.17	35	6926	1992
21	58	2	UEFA	BEL	3	5	BRA	2	4	2	1	1	3	15	Thomas MEUNIER	21BEL15	DF	0	0		0	0	1	1	0		5	16	26	61.5385	2	3	66.6667	11673	31.97	59	8841	2832
21	60	2	UEFA	SWE	24	5	ENG	12	5	0	2	2	0	3	LINDELOF	21SWE3	DF	0	0		0	0	0	0	0		4	40	45	88.8889	1	4	25	8824	27.9	22	7295	1529
21	60	2	UEFA	SWE	24	5	ENG	12	5	0	2	2	0	4	GRANQVIST	21SWE4	DF	0	0		0	0	0	3	1	0	13	31	37	83.7838	4	6	66.6667	8737	29.02	22	7560	1177
21	60	2	UEFA	SWE	24	5	ENG	12	5	0	2	2	0	6	AUGUSTINSSON	21SWE6	DF	0	1	0	0	0	0	1	1	0	5	25	39	64.1026	7	13	53.8462	10111	27.43	27	8432	1679
21	60	2	UEFA	SWE	24	5	ENG	12	5	0	2	2	0	7	LARSSON	21SWE7	MF	0	0		0	0	1	3	2	0	0	33	43	76.7442	5	8	62.5	11062	29.02	31	8585	2477
21	60	2	UEFA	SWE	24	5	ENG	12	5	0	2	2	0	8	EKDAL	21SWE8	MF	0	0		0	0	0	0	1	0	7	22	34	64.7059	2	4	50	11222	25.38	24	8842	2380
21	60	2	UEFA	SWE	24	5	ENG	12	5	0	2	2	0	9	BERG	21SWE9	FW	0	2	0	0	2	0	1	0		1	12	19	63.1579	1	2	50	10117	26.28	39	7892	2225
21	60	2	UEFA	SWE	24	5	ENG	12	5	0	2	2	0	17	CLAESSON	21SWE17	MF	0	3	0	0	0	0	0	0		0	32	39	82.0513	4	4	100	10963	26.64	38	8449	2514
21	60	2	UEFA	ENG	12	5	SWE	24	5	2	0	2	3	2	WALKER	21ENG2	DF	0	0		0	0	0	0	0		5	59	72	81.9444	9	15	60	9417	32.18	30	7544	1873
21	60	2	UEFA	ENG	12	5	SWE	24	5	2	0	2	3	5	STONES	21ENG5	DF	0	0		0	0	0	0	1	0	2	49	54	90.7407	9	12	75	9676	28.12	41	7583	2093
21	60	2	UEFA	ENG	12	5	SWE	24	5	2	0	2	3	6	MAGUIRE	21ENG6	DF	1	2	50	0	0	1	3	0		5	43	51	84.3137	5	6	83.3333	8970	27.9	17	7780	1190
21	60	2	UEFA	ENG	12	5	SWE	24	5	2	0	2	3	7	LINGARD	21ENG7	MF	0	4	0	1	0	0	0	0		0	46	49	93.8776	2	3	66.6667	12010	30.38	42	8705	3305
21	60	2	UEFA	ENG	12	5	SWE	24	5	2	0	2	3	9	KANE	21ENG9	FW	0	1	0	0	0	0	1	1	0	0	16	19	84.2105	4	5	80	10410	30.6	25	8560	1850
21	60	2	UEFA	ENG	12	5	SWE	24	5	2	0	2	3	12	TRIPPIER	21ENG12	DF	0	0		0	0	0	0	0		2	42	62	67.7419	1	10	10	10724	28.12	42	8352	2372
21	60	2	UEFA	ENG	12	5	SWE	24	5	2	0	2	3	18	YOUNG	21ENG18	DF	0	0		1	0	0	1	0		3	43	51	84.3137	3	4	75	9915	28.37	28	8181	1734
21	61	2	UEFA	FRA	7	5	BEL	3	5	1	0	1	3	2	BenjaminPAVARD	21FRA2	DF	0	1	0	0	0	0	0	2	100	3	39	42	92.8571	2	2	100	9653	27.68	37	7793	1860
21	61	2	UEFA	FRA	7	5	BEL	3	5	1	0	1	3	4	RaphaelVARANE	21FRA4	DF	0	0		0	0	0	0	1	0	9	33	35	94.2857	5	6	83.3333	8473	29.48	7	7480	993
21	61	2	UEFA	FRA	7	5	BEL	3	5	1	0	1	3	5	SamuelUMTITI	21FRA5	DF	1	1	100	0	0	0	0	0		9	29	32	90.625	2	4	50	8309	21.6	9	7540	769
21	61	2	UEFA	FRA	7	5	BEL	3	5	1	0	1	3	6	PaulPOGBA	21FRA6	MF	0	1	0	0	0	0	2	2	0	2	29	31	93.5484	5	6	83.3333	10115	27.18	24	8326	1789
21	61	2	UEFA	FRA	7	5	BEL	3	5	1	0	1	3	7	AntoineGRIEZMANN	21FRA7	FW	0	5	0	1	1	0	1	1	0	0	34	39	87.1795	3	3	100	10925	28.12	44	8230	2695
21	61	2	UEFA	FRA	7	5	BEL	3	5	1	0	1	3	10	KylianMBAPPE	21FRA10	FW	0	0		0	0	1	0	0		1	23	31	74.1935	2	2	100	8975	30.6	38	7210	1765
21	61	2	UEFA	FRA	7	5	BEL	3	5	1	0	1	3	13	NgoloKANTE	21FRA13	MF	0	0		0	0	1	1	2	50	0	41	43	95.3488	4	4	100	11124	29.48	21	8607	2517
21	61	2	UEFA	FRA	7	5	BEL	3	5	1	0	1	3	21	LucasHERNANDEZ	21FRA21	DF	0	1	0	0	0	0	1	2	50	2	22	30	73.3333	0	2	0	9480	28.37	32	7784	1696
21	61	2	UEFA	BEL	3	5	FRA	7	5	0	1	1	0	2	TobyALDERWEIRELD	21BEL2	DF	0	1	0	0	0	1	1	1	0	1	111	118	94.0678	7	9	77.7778	9962	26.28	25	8068	1894
21	61	2	UEFA	BEL	3	5	FRA	7	5	0	1	1	0	4	VincentKOMPANY	21BEL4	DF	0	0		0	0	0	0	1	100	3	100	102	98.0392	11	11	100	9084	25.2	24	7457	1627
21	61	2	UEFA	BEL	3	5	FRA	7	5	0	1	1	0	5	JanVERTONGHEN	21BEL5	DF	0	0		0	0	1	2	2	50	4	47	50	94	1	2	50	8521	27.54	30	7064	1457
21	61	2	UEFA	BEL	3	5	FRA	7	5	0	1	1	0	6	AxelWITSEL	21BEL6	MF	0	1	0	0	0	0	2	1	0	0	57	58	98.2759	2	2	100	10752	28.37	25	8437	2315
21	61	2	UEFA	BEL	3	5	FRA	7	5	0	1	1	0	7	KevinDEBRUYNE	21BEL7	MF	0	2	0	0	0	0	1	3	33.3333	2	39	59	66.1017	2	7	28.5714	10658	29.23	33	8579	2079
21	61	2	UEFA	BEL	3	5	FRA	7	5	0	1	1	0	9	RomeluLUKAKU	21BEL9	FW	0	1	0	0	1	0	1	0		0	16	17	94.1176	0	0		7774	27.68	15	6631	1143
21	61	2	UEFA	BEL	3	5	FRA	7	5	0	1	1	0	10	EdenHAZARD	21BEL10	FW	0	2	0	0	0	1	1	1	0	0	48	52	92.3077	9	10	90	9910	31.72	30	7942	1968
21	63	2	UEFA	BEL	3	5	ENG	12	5	2	0	2	3	2	TobyALDERWEIRELD	21BEL2	DF	0	1	0	0	0	0	0	0		5	59	65	90.7692	3	7	42.8571	9877	24.3	22	8365	1512
21	63	2	UEFA	BEL	3	5	ENG	12	5	2	0	2	3	4	VincentKOMPANY	21BEL4	DF	0	1	0	0	0	0	2	2	50	7	37	39	94.8718	7	8	87.5	9655	28.8	16	8155	1500
21	63	2	UEFA	BEL	3	5	ENG	12	5	2	0	2	3	5	JanVERTONGHEN	21BEL5	DF	0	0		0	0	0	0	0		9	38	42	90.4762	5	6	83.3333	9877	28.37	34	7804	2073
21	63	2	UEFA	BEL	3	5	ENG	12	5	2	0	2	3	6	AxelWITSEL	21BEL6	MF	0	0		0	0	1	2	0		0	54	55	98.1818	0	0		11228	27	19	8710	2518
21	63	2	UEFA	BEL	3	5	ENG	12	5	2	0	2	3	7	KevinDEBRUYNE	21BEL7	MF	0	3	0	1	0	0	0	0		0	54	66	81.8182	3	3	100	11396	31.28	44	8784	2612
21	63	2	UEFA	BEL	3	5	ENG	12	5	2	0	2	3	10	EdenHAZARD	21BEL10	FW	1	2	50	0	0	0	0	0		0	45	58	77.5862	1	2	50	10242	30.17	44	7883	2359
21	63	2	UEFA	BEL	3	5	ENG	12	5	2	0	2	3	15	ThomasMEUNIER	21BEL15	DF	1	2	50	0	0	0	0	0		1	27	33	81.8182	1	4	25	11619	31.72	48	8554	3065
21	63	2	UEFA	ENG	12	5	BEL	3	5	0	2	2	0	4	EricDIER	21ENG4	MF	0	3	0	0	0	0	1	2	0	1	82	86	95.3488	5	8	62.5	11426	30.82	35	8756	2670
21	63	2	UEFA	ENG	12	5	BEL	3	5	0	2	2	0	5	JohnSTONES	21ENG5	DF	0	0		0	0	1	1	1	100	3	89	90	98.8889	6	7	85.7143	10161	29.7	44	7478	2683
21	63	2	UEFA	ENG	12	5	BEL	3	5	0	2	2	0	6	HarryMAGUIRE	21ENG6	DF	0	3	0	0	0	1	1	1	0	2	59	62	95.1613	4	4	100	9396	31.28	32	7406	1990
21	63	2	UEFA	ENG	12	5	BEL	3	5	0	2	2	0	9	HarryKANE	21ENG9	FW	0	2	0	0	0	0	0	0		0	21	21	100	1	1	100	10045	25.74	31	8216	1829
21	63	2	UEFA	ENG	12	5	BEL	3	5	0	2	2	0	12	KieranTRIPPIER	21ENG12	DF	0	0		0	0	0	1	0		3	75	92	81.5217	9	16	56.25	11270	29.48	46	8211	3059
21	63	2	UEFA	ENG	12	5	BEL	3	5	0	2	2	0	16	PhilJONES	21ENG16	DF	0	0		0	0	0	0	1	0	3	67	73	91.7808	0	1	0	9928	32.18	36	7885	2043
21	63	2	UEFA	ENG	12	5	BEL	3	5	0	2	2	0	17	FabianDELPH	21ENG17	DF	0	1	0	0	0	0	0	2	100	2	78	83	93.9759	2	5	40	10978	29.7	45	7888	3090
21	64	2	UEFA	FRA	7	5	CRO	20	5	4	2	2	3	2	PAVARD	21FRA2	DF	0	0		0	0	0	1	4	50	9	11	15	73.3333	2	3	66.6667	9289	31.03	37	7473	1816
21	64	2	UEFA	FRA	7	5	CRO	20	5	4	2	2	3	4	VARANE	21FRA4	DF	0	0		0	0	0	0	0		5	22	27	81.4815	6	9	66.6667	8521	27	16	7450	1071
21	64	2	UEFA	FRA	7	5	CRO	20	5	4	2	2	3	5	UMTITI	21FRA5	DF	0	0		0	0	0	1	0		8	20	23	86.9565	1	2	50	8368	25.74	21	7153	1215
21	64	2	UEFA	FRA	7	5	CRO	20	5	4	2	2	3	6	POGBA	21FRA6	MF	1	2	50	0	0	0	2	2	50	3	27	32	84.375	9	10	90	9624	29.02	25	7869	1755
21	64	2	UEFA	FRA	7	5	CRO	20	5	4	2	2	3	7	GRIEZMANN	21FRA7	FW	1	2	50	0	0	0	0	2	100	1	20	29	68.9655	2	3	66.6667	10760	28.8	37	8187	2573
21	64	2	UEFA	FRA	7	5	CRO	20	5	4	2	2	3	10	MBAPPE	21FRA10	FW	1	2	50	0	1	0	0	0		1	9	14	64.2857	0	0		8712	31.28	28	7254	1458
21	64	2	UEFA	FRA	7	5	CRO	20	5	4	2	2	3	21	HERNANDEZ	21FRA21	DF	0	0		1	0	1	1	1	0	4	11	18	61.1111	2	4	50	9055	29.48	36	7319	1736
21	64	2	UEFA	CRO	20	5	FRA	7	5	2	4	2	0	2	VRSALJKO	21CRO2	DF	0	2	0	0	0	1	2	2	50	2	53	63	84.127	3	6	50	10366	29.48	43	7802	2564
21	64	2	UEFA	CRO	20	5	FRA	7	5	2	4	2	0	4	PERISIC	21CRO4	FW	1	2	50	0	0	0	1	0		0	20	34	58.8235	2	6	33.3333	10123	31.5	53	7664	2459
21	64	2	UEFA	CRO	20	5	FRA	7	5	2	4	2	0	6	LOVREN	21CRO6	DF	0	2	0	0	0	0	0	0		3	58	65	89.2308	7	9	77.7778	8769	26.64	22	7473	1296
21	64	2	UEFA	CRO	20	5	FRA	7	5	2	4	2	0	7	RAKITIC	21CRO7	MF	0	3	0	0	0	0	1	1	100	0	49	63	77.7778	8	13	61.5385	9670	26.28	32	7605	2065
21	64	2	UEFA	CRO	20	5	FRA	7	5	2	4	2	0	10	MODRIC	21CRO10	MF	0	0		0	0	0	2	0		0	71	80	88.75	5	7	71.4286	9272	32.4	32	7285	1987
21	64	2	UEFA	CRO	20	5	FRA	7	5	2	4	2	0	11	BROZOVIC	21CRO11	MF	0	0		0	0	0	2	4	50	2	87	98	88.7755	8	10	80	11645	25.02	25	8941	2704
21	64	2	UEFA	CRO	20	5	FRA	7	5	2	4	2	0	17	MANDZUKIC	21CRO17	FW	1	1	100	0	1	0	2	3	33.3333	0	23	30	76.6667	1	1	100	8897	29.92	39	6827	2070
21	64	2	UEFA	CRO	20	5	FRA	7	5	2	4	2	0	21	VIDA	21CRO21	DF	0	2	0	1	0	0	0	3	66.6667	3	42	47	89.3617	3	4	75	8495	29.02	21	7130	1365
20	1	1	CONMEBOL	BRA	3	4	CRO	18	5	3	1	2	3	2	Dani ALVES	20BRA2	DF	0	2	0	0	0	0	0	2	50	0	70	91	76.9231	4	7	57.1429	10348	25.96	44	7578	2770
20	1	1	CONMEBOL	BRA	3	4	CRO	18	5	3	1	2	3	3	Thiago SILVA (C)	20BRA3	DF	0	0		0	0	0	0	0		1	66	73	90.411	7	11	63.6364	8079	24.23	17	6486	1593
20	1	1	CONMEBOL	BRA	3	4	CRO	18	5	3	1	2	3	4	DAVID LUIZ	20BRA4	DF	0	2	0	0	0	0	0	1	100	4	51	63	80.9524	6	13	46.1538	8961	27.94	20	7079	1882
20	1	1	CONMEBOL	BRA	3	4	CRO	18	5	3	1	2	3	6	MARCELO	20BRA6	DF	0	0		0	0	0	0	2	50	1	52	66	78.7879	7	10	70	9211	28.87	33	6755	2456
20	1	1	CONMEBOL	BRA	3	4	CRO	18	5	3	1	2	3	9	FRED	20BRA9	FW	0	0		0	0	0	0	0		0	8	13	61.5385	0	1	0	9186	22.21	20	7024	2162
20	1	1	CONMEBOL	BRA	3	4	CRO	18	5	3	1	2	3	11	OSCAR	20BRA11	MF	1	2	50	0	1	0	1	4	50	0	29	48	60.4167	5	8	62.5	9931	25.6	35	7358	2573
20	1	1	CONMEBOL	BRA	3	4	CRO	18	5	3	1	2	3	17	LUIZ GUSTAVO	20BRA17	MF	0	0		0	0	1	2	1	100	1	57	70	81.4286	8	9	88.8889	11166	28.15	36	7846	3320
20	1	1	UEFA	CRO	18	5	BRA	3	4	1	3	2	0	2	Sime VRSALJKO	20CRO2	DF	0	0		0	0	0	2	3	33.3333	1	42	60	70	2	8	25	10884	29.23	37	8096	2788
20	1	1	UEFA	CRO	18	5	BRA	3	4	1	3	2	0	4	Ivan PERISIC	20CRO4	MF	0	2	0	0	0	0	3	2	0	2	13	26	50	3	3	100	10472	28.15	38	7731	2741
20	1	1	UEFA	CRO	18	5	BRA	3	4	1	3	2	0	5	Vedran CORLUKA	20CRO5	DF	0	1	0	0	0	1	2	1	0	4	26	29	89.6552	3	4	75	8861	22.28	21	7177	1684
20	1	1	UEFA	CRO	18	5	BRA	3	4	1	3	2	0	6	Dejan LOVREN	20CRO6	DF	0	1	0	0	0	1	3	1	0	2	16	22	72.7273	2	5	40	9242	22.46	13	7516	1726
20	1	1	UEFA	CRO	18	5	BRA	3	4	1	3	2	0	7	Ivan RAKITIC	20CRO7	MF	0	0		0	0	0	2	4	50	1	40	52	76.9231	7	9	77.7778	10874	27.36	31	7939	2935
20	1	1	UEFA	CRO	18	5	BRA	3	4	1	3	2	0	10	Luka MODRIC	20CRO10	MF	0	1	0	0	0	0	0	1	100	2	54	63	85.7143	3	4	75	10429	27.79	32	7542	2887
20	1	1	UEFA	CRO	18	5	BRA	3	4	1	3	2	0	11	Darijo SRNA (C)	20CRO11	DF	0	0		0	0	0	2	0		0	23	39	58.9744	2	5	40	10572	27.36	41	7520	3052
20	1	1	UEFA	CRO	18	5	BRA	3	4	1	3	2	0	18	Ivica OLIC	20CRO18	FW	0	1	0	0	0	0	3	5	60	1	11	31	35.4839	0	0		11350	29.2	40	8239	3111
20	2	1	CONCACAF	MEX	20	3	CMR	56	2	1	0	1	3	2	RODRIGUEZ	20MEX2	DF	0	0		0	0	0	0	1	0	2	71	88	80.6818	6	11	54.5455	9415	22.93	12	7577	1838
20	2	1	CONCACAF	MEX	20	3	CMR	56	2	1	0	1	3	4	MARQUEZ	20MEX4	DF	0	1	0	0	0	0	0	0		3	57	67	85.0746	9	14	64.2857	9014	27.54	16	7203	1811
20	2	1	CONCACAF	MEX	20	3	CMR	56	2	1	0	1	3	7	LAYUN	20MEX7	DF	0	2	0	0	0	0	0	0		2	36	46	78.2609	3	6	50	10415	28.69	46	7528	2887
20	2	1	CONCACAF	MEX	20	3	CMR	56	2	1	0	1	3	10	DOS SANTOS	20MEX10	FW	0	1	0	0	2	0	1	0		0	32	41	78.0488	2	4	50	9522	28.84	42	7029	2493
20	2	1	CONCACAF	MEX	20	3	CMR	56	2	1	0	1	3	15	MORENO	20MEX15	DF	0	0		0	0	1	2	2	0	2	66	86	76.7442	6	12	50	8973	24.05	17	7284	1689
20	2	1	CONCACAF	MEX	20	3	CMR	56	2	1	0	1	3	22	AGUILAR	20MEX22	DF	0	0		0	0	0	1	2	0	0	38	49	77.551	3	6	50	10117	31.07	45	7503	2614
20	2	1	CONCACAF	MEX	20	3	CMR	56	2	1	0	1	3	23	VAZQUEZ	20MEX23	MF	0	0		0	0	0	2	0		0	61	64	95.3125	1	1	100	10183	27.58	20	8007	2176
20	2	1	CAF	CMR	56	2	MEX	20	3	0	1	1	0	2	ASSOU EKOTTO	20CMR2	DF	0	2	0	0	1	0	2	0		4	37	60	61.6667	3	10	30	9473	27.58	27	7355	2118
20	2	1	CAF	CMR	56	2	MEX	20	3	0	1	1	0	3	NKOULOU	20CMR3	DF	0	0		0	0	0	1	2	0	2	23	27	85.1852	4	6	66.6667	8547	26.68	28	6810	1737
20	2	1	CAF	CMR	56	2	MEX	20	3	0	1	1	0	8	MOUKANDJO	20CMR8	FW	0	1	0	0	0	0	1	0		0	13	28	46.4286	2	5	40	10533	29.95	38	7755	2778
20	2	1	CAF	CMR	56	2	MEX	20	3	0	1	1	0	9	ETOO	20CMR9	FW	0	2	0	0	2	0	0	0		1	14	20	70	2	2	100	7469	28.84	24	6071	1398
20	2	1	CAF	CMR	56	2	MEX	20	3	0	1	1	0	13	CHOUPO MOTING	20CMR13	FW	0	1	0	0	0	0	1	1	0	1	18	31	58.0645	1	1	100	9681	28.15	27	7412	2269
20	2	1	CAF	CMR	56	2	MEX	20	3	0	1	1	0	14	CHEDJOU	20CMR14	DF	0	2	0	0	0	0	0	1	100	3	32	41	78.0488	4	5	80	8705	28.66	38	6871	1834
20	2	1	CAF	CMR	56	2	MEX	20	3	0	1	1	0	17	MBIA	20CMR17	MF	0	1	0	0	0	0	1	0		0	40	46	86.9565	1	2	50	10625	25.99	35	7716	2909
20	2	1	CAF	CMR	56	2	MEX	20	3	0	1	1	0	18	ENOH	20CMR18	MF	0	1	0	0	0	0	3	1	0	0	24	27	88.8889	1	1	100	11186	24.44	32	8167	3019
20	3	1	UEFA	ESP	1	5	NED	15	5	1	5	4	0	3	PIQUE	20ESP3	DF	0	0		0	0	0	1	1	0	2	57	68	83.8235	4	7	57.1429	9177	26.5	40	7017	2160
20	3	1	UEFA	ESP	1	5	NED	15	5	1	5	4	0	6	INIESTA	20ESP6	MF	0	2	0	0	0	0	1	0		0	63	80	78.75	5	8	62.5	9853	23.87	28	7744	2109
20	3	1	UEFA	ESP	1	5	NED	15	5	1	5	4	0	8	XAVI	20ESP8	MF	0	0		0	0	0	0	0		0	73	78	93.5897	3	4	75	11115	23.15	15	8301	2814
20	3	1	UEFA	ESP	1	5	NED	15	5	1	5	4	0	15	RAMOS	20ESP15	DF	0	1	0	0	0	0	0	1	0	1	57	68	83.8235	4	7	57.1429	9365	29.41	29	7439	1926
20	3	1	UEFA	ESP	1	5	NED	15	5	1	5	4	0	16	BUSQUETS	20ESP16	MF	0	0		0	0	0	1	1	0	0	66	71	92.9577	8	8	100	9735	28.87	10	7878	1857
20	3	1	UEFA	ESP	1	5	NED	15	5	1	5	4	0	18	ALBA	20ESP18	DF	0	0		0	0	0	0	0		1	61	73	83.5616	4	6	66.6667	9930	31.61	40	7692	2238
20	3	1	UEFA	ESP	1	5	NED	15	5	1	5	4	0	22	AZPILICUETA	20ESP22	MF	0	0		0	0	0	0	1	0	0	44	58	75.8621	2	3	66.6667	9296	28.69	48	6891	2405
20	3	1	UEFA	NED	15	5	ESP	1	5	5	1	4	3	2	VLAAR	20NED2	DF	0	0		0	0	0	1	0		2	28	40	70	4	6	66.6667	9866	27.97	28	7772	2094
20	3	1	UEFA	NED	15	5	ESP	1	5	5	1	4	3	4	MARTINS INDI	20NED4	DF	0	0		0	0	0	1	0		1	38	43	88.3721	7	9	77.7778	10228	25.42	27	7791	2437
20	3	1	UEFA	NED	15	5	ESP	1	5	5	1	4	3	5	BLIND	20NED5	DF	0	0		2	0	0	0	0		0	49	61	80.3279	5	10	50	10694	24.84	53	7216	3478
20	3	1	UEFA	NED	15	5	ESP	1	5	5	1	4	3	6	DE JONG	20NED6	MF	0	1	0	0	0	0	1	1	100	0	32	39	82.0513	9	13	69.2308	10333	23.87	23	7884	2449
20	3	1	UEFA	NED	15	5	ESP	1	5	5	1	4	3	7	JANMAAT	20NED7	DF	0	0		0	0	0	2	2	50	0	30	37	81.0811	4	4	100	11014	28.12	32	7840	3174
20	3	1	UEFA	NED	15	5	ESP	1	5	5	1	4	3	10	SNEIJDER	20NED10	MF	0	2	0	0	0	0	1	0		0	27	35	77.1429	3	3	100	10854	30.17	34	7704	3150
20	3	1	UEFA	NED	15	5	ESP	1	5	5	1	4	3	11	ROBBEN	20NED11	FW	2	3	66.6667	0	1	0	1	0		0	20	30	66.6667	2	2	100	10283	31.03	64	7358	2925
20	4	1	CONMEBOL	CHI	14	4	AUS	62	1	3	1	2	3	2	MENA	20CHI2	DF	0	1	0	0	0	0	1	1	0	3	68	83	81.9277	3	7	42.8571	10783	30.64	49	7520	3263
20	4	1	CONMEBOL	CHI	14	4	AUS	62	1	3	1	2	3	4	ISLA	20CHI4	DF	0	1	0	0	0	0	2	2	50	0	72	87	82.7586	7	8	87.5	10721	28.51	53	7343	3378
20	4	1	CONMEBOL	CHI	14	4	AUS	62	1	3	1	2	3	7	SANCHEZ	20CHI7	FW	1	2	50	1	0	0	0	1	0	0	37	46	80.4348	2	3	66.6667	9510	31.07	48	7102	2408
20	4	1	CONMEBOL	CHI	14	4	AUS	62	1	3	1	2	3	17	MEDEL	20CHI17	DF	0	0		0	0	0	2	1	100	4	76	76	100	13	13	100	9808	25.34	27	7491	2317
20	4	1	CONMEBOL	CHI	14	4	AUS	62	1	3	1	2	3	18	JARA	20CHI18	DF	0	0		0	0	0	0	0		0	76	88	86.3636	10	13	76.9231	9920	26.32	25	7822	2098
20	4	1	CONMEBOL	CHI	14	4	AUS	62	1	3	1	2	3	20	ARANGUIZ	20CHI20	MF	0	0		0	0	1	1	0		1	57	66	86.3636	8	10	80	12341	29.05	58	8018	4323
20	4	1	CONMEBOL	CHI	14	4	AUS	62	1	3	1	2	3	21	DIAZ	20CHI21	MF	0	1	0	0	0	0	0	0		1	75	84	89.2857	13	16	81.25	12718	26.5	47	8380	4338
20	4	1	AFC	AUS	62	1	CHI	14	4	1	3	2	0	3	DAVIDSON	20AUS3	DF	0	0		0	0	0	2	1	0	0	38	59	64.4068	2	9	22.2222	10638	30.85	49	7355	3283
20	4	1	AFC	AUS	62	1	CHI	14	4	1	3	2	0	4	CAHILL	20AUS4	FW	1	5	20	0	1	1	4	1	0	2	23	27	85.1852	0	0		10279	25.02	31	7572	2707
20	4	1	AFC	AUS	62	1	CHI	14	4	1	3	2	0	5	MILLIGAN	20AUS5	MF	0	1	0	0	0	1	2	1	100	2	30	38	78.9474	4	5	80	11311	26.68	34	8117	3194
20	4	1	AFC	AUS	62	1	CHI	14	4	1	3	2	0	6	SPIRANOVIC	20AUS6	DF	0	0		0	0	0	1	0		5	29	35	82.8571	3	4	75	10123	26.64	26	7886	2237
20	4	1	AFC	AUS	62	1	CHI	14	4	1	3	2	0	7	LECKIE	20AUS7	FW	0	2	0	0	0	0	2	0		0	34	42	80.9524	1	1	100	10929	31.43	49	7719	3210
20	4	1	AFC	AUS	62	1	CHI	14	4	1	3	2	0	15	JEDINAK	20AUS15	MF	0	0		0	0	1	4	0		0	29	40	72.5	4	10	40	11720	28.66	28	7949	3771
20	4	1	AFC	AUS	62	1	CHI	14	4	1	3	2	0	22	WILKINSON	20AUS22	DF	0	0		0	0	0	0	1	0	2	21	29	72.4138	2	4	50	10179	24.48	27	7899	2280
20	5	1	CONMEBOL	COL	8	4	GRE	12	5	3	0	3	3	2	ZAPATA	20COL2	DF	0	0		0	0	0	0	1	0	1	23	28	82.1429	4	6	66.6667	9585	29.56	32	7309	2276
20	5	1	CONMEBOL	COL	8	4	GRE	12	5	3	0	3	3	3	YEPES	20COL3	DF	0	0		0	0	0	1	2	50	5	22	28	78.5714	1	2	50	9499	27.4	16	7506	1993
20	5	1	CONMEBOL	COL	8	4	GRE	12	5	3	0	3	3	6	SANCHEZ	20COL6	MF	0	0		0	0	1	2	4	50	2	18	25	72	1	2	50	10606	27.79	32	7502	3104
20	5	1	CONMEBOL	COL	8	4	GRE	12	5	3	0	3	3	10	RODRIGUEZ	20COL10	MF	1	6	16.6667	0	0	0	1	2	50	0	46	60	76.6667	5	8	62.5	10982	29.59	48	7450	3532
20	5	1	CONMEBOL	COL	8	4	GRE	12	5	3	0	3	3	11	CUADRADO	20COL11	MF	0	2	0	2	0	0	2	6	33.3333	0	31	38	81.5789	2	4	50	10283	31.61	40	7596	2687
20	5	1	CONMEBOL	COL	8	4	GRE	12	5	3	0	3	3	14	IBARBO	20COL14	FW	0	0		0	0	0	4	4	25	1	21	28	75	2	5	40	9938	30.31	51	7132	2806
20	5	1	CONMEBOL	COL	8	4	GRE	12	5	3	0	3	3	18	ZUNIGA	20COL18	DF	0	0		0	0	0	2	3	33.3333	1	56	67	83.5821	8	8	100	9668	29.05	28	7572	2096
20	5	1	UEFA	GRE	12	5	COL	8	4	0	3	3	0	2	MANIATIS	20GRE2	MF	0	2	0	0	0	0	2	1	0	0	45	58	77.5862	5	7	71.4286	10666	30.17	56	6982	3684
20	5	1	UEFA	GRE	12	5	COL	8	4	0	3	3	0	4	MANOLAS	20GRE4	DF	0	0		0	0	0	0	1	0	1	32	38	84.2105	2	4	50	8383	28.84	27	6759	1624
20	5	1	UEFA	GRE	12	5	COL	8	4	0	3	3	0	7	SAMARAS	20GRE7	FW	0	2	0	0	0	0	2	2	0	0	29	45	64.4444	2	3	66.6667	9897	30.71	29	7330	2567
20	5	1	UEFA	GRE	12	5	COL	8	4	0	3	3	0	15	TOROSIDIS	20GRE15	DF	0	1	0	0	0	0	1	0		3	43	60	71.6667	2	6	33.3333	9796	29.77	28	7115	2681
20	5	1	UEFA	GRE	12	5	COL	8	4	0	3	3	0	19	PAPASTATHOPOULOS	20GRE19	DF	0	0		0	0	1	1	2	50	3	35	42	83.3333	5	10	50	8326	25.42	23	6646	1680
20	5	1	UEFA	GRE	12	5	COL	8	4	0	3	3	0	20	CHOLEVAS	20GRE20	DF	0	1	0	0	0	0	1	1	0	0	44	56	78.5714	9	11	81.8182	9509	30.49	34	7275	2234
20	5	1	UEFA	GRE	12	5	COL	8	4	0	3	3	0	21	KATSOURANIS	20GRE21	MF	0	0		0	0	0	0	1	0	0	60	77	77.9221	11	16	68.75	10618	29.95	24	7841	2777
20	6	1	CAF	CIV	23	2	JPN	46	1	2	1	1	3	5	ZOKORA	20CIV5	DF	0	0		0	0	1	0	1	0	7	61	64	95.3125	7	7	100	8266	24.66	18	6696	1570
20	6	1	CAF	CIV	23	2	JPN	46	1	2	1	1	3	8	KALOU	20CIV8	FW	0	4	0	0	0	0	3	0		0	28	44	63.6364	1	4	25	10325	29.77	50	7324	3001
20	6	1	CAF	CIV	23	2	JPN	46	1	2	1	1	3	9	TIOTE	20CIV9	MF	0	0		0	0	0	2	0		2	63	76	82.8947	5	5	100	10290	25.16	15	7801	2489
20	6	1	CAF	CIV	23	2	JPN	46	1	2	1	1	3	10	GERVINHO	20CIV10	FW	1	4	25	0	2	0	1	0		0	19	30	63.3333	0	1	0	9097	30.67	41	6551	2546
20	6	1	CAF	CIV	23	2	JPN	46	1	2	1	1	3	17	AURIER	20CIV17	DF	0	0		2	0	0	2	1	100	3	45	63	71.4286	2	6	33.3333	9771	27.18	43	6967	2804
20	6	1	CAF	CIV	23	2	JPN	46	1	2	1	1	3	19	Y. TOURE	20CIV19	MF	0	2	0	0	0	0	0	0		0	42	53	79.2453	5	6	83.3333	9898	30.71	21	7805	2093
20	6	1	CAF	CIV	23	2	JPN	46	1	2	1	1	3	22	BAMBA	20CIV22	DF	0	0		0	0	1	1	1	0	3	61	69	88.4058	6	9	66.6667	8359	31.03	17	6917	1442
20	6	1	AFC	JPN	46	1	CIV	23	2	1	2	1	0	2	UCHIDA	20JPN2	DF	0	1	0	0	1	0	0	1	100	1	30	37	81.0811	4	6	66.6667	9775	27.22	38	7326	2449
20	6	1	AFC	JPN	46	1	CIV	23	2	1	2	1	0	4	HONDA	20JPN4	FW	1	3	33.3333	0	0	0	0	0		1	34	55	61.8182	0	3	0	11007	25.96	47	7764	3243
20	6	1	AFC	JPN	46	1	CIV	23	2	1	2	1	0	5	NAGATOMO	20JPN5	DF	0	0		1	0	0	2	2	0	1	25	42	59.5238	1	4	25	11257	31.07	56	7669	3588
20	6	1	AFC	JPN	46	1	CIV	23	2	1	2	1	0	6	MORISHIGE	20JPN6	DF	0	0		0	0	1	2	0		0	30	36	83.3333	4	7	57.1429	9473	26.32	21	7922	1551
20	6	1	AFC	JPN	46	1	CIV	23	2	1	2	1	0	9	OKAZAKI	20JPN9	FW	0	0		0	0	0	3	1	100	1	16	28	57.1429	1	4	25	10586	29.77	52	7539	3047
20	6	1	AFC	JPN	46	1	CIV	23	2	1	2	1	0	16	YAMAGUCHI	20JPN16	MF	0	1	0	0	0	0	1	0		1	41	48	85.4167	7	9	77.7778	10346	28.51	37	7445	2901
20	6	1	AFC	JPN	46	1	CIV	23	2	1	2	1	0	22	YOSHIDA	20JPN22	DF	0	0		0	0	1	1	0		1	28	37	75.6757	2	2	100	9772	29.2	27	7606	2166
20	7	1	CONMEBOL	URU	7	4	CRC	28	3	1	3	2	0	2	LUGANO	20URU2	DF	0	0		0	0	1	1	1	0	2	34	43	79.0698	3	10	30	8977	22.68	17	7417	1560
20	7	1	CONMEBOL	URU	7	4	CRC	28	3	1	3	2	0	3	GODIN	20URU3	DF	0	0		0	1	0	2	1	100	1	32	44	72.7273	3	7	42.8571	8841	25.6	20	7320	1521
20	7	1	CONMEBOL	URU	7	4	CRC	28	3	1	3	2	0	11	STUANI	20URU11	FW	0	0		0	0	0	5	1	0	0	16	28	57.1429	0	1	0	10884	26.28	25	7943	2941
20	7	1	CONMEBOL	URU	7	4	CRC	28	3	1	3	2	0	16	M. PEREIRA	20URU16	DF	0	0		0	0	0	2	1	0	1	43	64	67.1875	0	3	0	10070	27.36	35	7446	2624
20	7	1	CONMEBOL	URU	7	4	CRC	28	3	1	3	2	0	17	AREVALO	20URU17	MF	0	1	0	0	0	0	3	1	0	1	53	63	84.127	6	6	100	10276	25.02	22	7960	2316
20	7	1	CONMEBOL	URU	7	4	CRC	28	3	1	3	2	0	21	CAVANI	20URU21	FW	1	4	25	0	3	0	2	0		1	17	23	73.913	0	1	0	10368	28.15	48	7506	2862
20	7	1	CONMEBOL	URU	7	4	CRC	28	3	1	3	2	0	22	CACERES	20URU22	DF	0	1	0	0	0	1	2	1	0	0	54	67	80.597	3	7	42.8571	9628	30.85	29	7308	2320
20	7	1	CONCACAF	CRC	28	3	URU	7	4	3	1	2	3	3	GONZALEZ	20CRC3	DF	0	2	0	0	0	0	0	0		2	23	32	71.875	3	5	60	10046	25.34	26	7823	2223
20	7	1	CONCACAF	CRC	28	3	URU	7	4	3	1	2	3	4	UMANA	20CRC4	DF	0	0		0	0	0	0	1	100	3	31	36	86.1111	3	4	75	10030	25.42	15	8008	2022
20	7	1	CONCACAF	CRC	28	3	URU	7	4	3	1	2	3	5	BORGES	20CRC5	MF	0	1	0	0	0	0	0	0		1	35	45	77.7778	1	2	50	11162	28.51	33	8211	2951
20	7	1	CONCACAF	CRC	28	3	URU	7	4	3	1	2	3	6	DUARTE	20CRC6	DF	1	2	50	0	0	0	3	1	0	0	45	54	83.3333	3	3	100	10317	23.33	21	8117	2200
20	7	1	CONCACAF	CRC	28	3	URU	7	4	3	1	2	3	9	CAMPBELL	20CRC9	FW	1	4	25	1	2	0	1	0		0	21	31	67.7419	1	3	33.3333	8774	27.97	32	6837	1937
20	7	1	CONCACAF	CRC	28	3	URU	7	4	3	1	2	3	15	DIAZ	20CRC15	DF	0	0		0	0	0	3	0		0	35	53	66.0377	1	3	33.3333	10348	28.69	22	7935	2413
20	7	1	CONCACAF	CRC	28	3	URU	7	4	3	1	2	3	16	GAMBOA	20CRC16	DF	0	0		1	0	0	3	0		1	33	53	62.2642	5	9	55.5556	10111	30.13	38	7610	2501
20	8	1	UEFA	ENG	10	5	ITA	9	5	1	2	1	0	2	JOHNSON	20ENG2	DF	0	2	0	0	0	0	1	0		0	62	77	80.5195	2	5	40	10326	25.42	31	7818	2508
20	8	1	UEFA	ENG	10	5	ITA	9	5	1	2	1	0	3	BAINES	20ENG3	DF	0	1	0	0	0	0	0	2	50	2	48	55	87.2727	0	5	0	9487	27.54	37	7414	2073
20	8	1	UEFA	ENG	10	5	ITA	9	5	1	2	1	0	4	GERRARD	20ENG4	MF	0	1	0	0	0	0	0	0		0	61	70	87.1429	15	19	78.9474	10587	27.79	14	8413	2174
20	8	1	UEFA	ENG	10	5	ITA	9	5	1	2	1	0	5	CAHILL	20ENG5	DF	0	0		0	0	0	1	2	0	0	42	46	91.3043	1	2	50	9876	29.41	29	8127	1749
20	8	1	UEFA	ENG	10	5	ITA	9	5	1	2	1	0	6	JAGIELKA	20ENG6	DF	0	0		0	0	0	1	0		2	49	50	98	3	4	75	8972	29.23	17	7366	1606
20	8	1	UEFA	ENG	10	5	ITA	9	5	1	2	1	0	10	ROONEY	20ENG10	FW	0	3	0	1	0	0	1	1	0	0	28	35	80	7	11	63.6364	11223	28.51	35	8252	2971
20	8	1	UEFA	ENG	10	5	ITA	9	5	1	2	1	0	19	STERLING	20ENG19	MF	0	4	0	0	0	1	3	0		0	32	43	74.4186	2	4	50	10476	27.04	28	8071	2405
20	8	1	UEFA	ITA	9	5	ENG	10	5	2	1	1	3	3	CHIELLINI	20ITA3	DF	0	1	0	0	0	0	1	3	66.6667	1	54	58	93.1034	3	4	75	10583	26.5	31	8354	2229
20	8	1	UEFA	ITA	9	5	ENG	10	5	2	1	1	3	4	DARMIAN	20ITA4	DF	0	2	0	0	0	0	1	1	0	3	36	41	87.8049	2	2	100	10878	29.05	34	8131	2747
20	8	1	UEFA	ITA	9	5	ENG	10	5	2	1	1	3	8	MARCHISIO	20ITA8	MF	1	1	100	0	0	0	3	1	0	1	35	44	79.5455	2	2	100	11152	26.32	47	7801	3351
20	8	1	UEFA	ITA	9	5	ENG	10	5	2	1	1	3	15	BARZAGLI	20ITA15	DF	0	0		0	0	0	1	0		0	51	57	89.4737	2	3	66.6667	10157	26.32	23	8275	1882
20	8	1	UEFA	ITA	9	5	ENG	10	5	2	1	1	3	16	DE ROSSI	20ITA16	MF	0	0		0	0	0	3	3	33.3333	0	105	111	94.5946	16	17	94.1176	10618	25.24	19	8531	2087
20	8	1	UEFA	ITA	9	5	ENG	10	5	2	1	1	3	20	PALETTA	20ITA20	DF	0	0		0	0	0	0	1	0	5	43	49	87.7551	1	3	33.3333	8954	26.14	16	7624	1330
20	8	1	UEFA	ITA	9	5	ENG	10	5	2	1	1	3	21	PIRLO	20ITA21	MF	0	1	0	0	0	0	0	0		0	103	112	91.9643	6	11	54.5455	10543	20.2	5	8777	1766
20	9	1	UEFA	SUI	6	5	ECU	26	4	2	1	1	3	2	LICHTSTEINER	20SUI2	DF	0	1	0	0	0	0	3	0		1	53	70	75.7143	4	6	66.6667	11447	29.05	53	7688	3759
20	9	1	UEFA	SUI	6	5	ECU	26	4	2	1	1	3	5	VON BERGEN	20SUI5	DF	0	0		0	0	0	0	0		4	30	41	73.1707	2	7	28.5714	9062	30.53	30	7111	1951
20	9	1	UEFA	SUI	6	5	ECU	26	4	2	1	1	3	8	INLER	20SUI8	MF	0	2	0	0	0	0	1	0		2	55	65	84.6154	5	8	62.5	11537	26.5	21	8693	2844
20	9	1	UEFA	SUI	6	5	ECU	26	4	2	1	1	3	10	XHAKA	20SUI10	MF	0	3	0	0	0	0	0	0		0	43	53	81.1321	2	2	100	12107	27.94	45	8150	3957
20	9	1	UEFA	SUI	6	5	ECU	26	4	2	1	1	3	11	BEHRAMI	20SUI11	MF	0	1	0	0	0	0	2	1	100	0	76	92	82.6087	1	5	20	11512	30.53	49	8038	3474
20	9	1	UEFA	SUI	6	5	ECU	26	4	2	1	1	3	13	RODRIGUEZ	20SUI13	DF	0	1	0	2	0	0	0	1	100	1	40	51	78.4314	4	8	50	10000	30.31	46	7138	2862
20	9	1	UEFA	SUI	6	5	ECU	26	4	2	1	1	3	20	DJOUROU	20SUI20	DF	0	0		0	0	1	1	3	33.3333	2	59	66	89.3939	6	7	85.7143	9425	27.79	25	7254	2171
20	9	1	UEFA	SUI	6	5	ECU	26	4	2	1	1	3	23	SHAQIRI	20SUI23	MF	0	6	0	0	0	0	1	0		0	44	56	78.5714	4	6	66.6667	10781	27.36	34	8302	2479
20	9	1	CONMEBOL	ECU	26	4	SUI	6	5	1	2	1	0	2	GUAGUA	20ECU2	DF	0	0		0	0	0	0	3	0	2	13	22	59.0909	0	3	0	8556	27.79	17	7031	1525
20	9	1	CONMEBOL	ECU	26	4	SUI	6	5	1	2	1	0	3	ERAZO	20ECU3	DF	0	1	0	0	1	0	0	0		2	18	28	64.2857	3	9	33.3333	8578	24.8	16	7052	1526
20	9	1	CONMEBOL	ECU	26	4	SUI	6	5	1	2	1	0	4	PAREDES	20ECU4	DF	0	0		0	0	1	2	4	25	3	27	35	77.1429	5	9	55.5556	9796	29.41	43	7229	2567
20	9	1	CONMEBOL	ECU	26	4	SUI	6	5	1	2	1	0	6	NOBOA	20ECU6	MF	0	1	0	0	0	0	2	2	50	1	29	48	60.4167	9	16	56.25	10542	25.16	23	8028	2514
20	9	1	CONMEBOL	ECU	26	4	SUI	6	5	1	2	1	0	10	W. AYOVI	20ECU10	MF	0	1	0	1	0	0	3	0		5	52	66	78.7879	10	16	62.5	9134	30.35	25	6888	2246
20	9	1	CONMEBOL	ECU	26	4	SUI	6	5	1	2	1	0	13	E. VALENCIA	20ECU13	FW	1	2	50	0	1	0	2	0		0	19	29	65.5172	0	0		9534	30.17	45	6975	2559
20	9	1	CONMEBOL	ECU	26	4	SUI	6	5	1	2	1	0	16	A. VALENCIA	20ECU16	MF	0	1	0	0	0	0	1	1	0	0	26	30	86.6667	3	5	60	9958	29.77	29	7502	2456
20	9	1	CONMEBOL	ECU	26	4	SUI	6	5	1	2	1	0	23	GRUEZO	20ECU23	MF	0	1	0	0	0	0	2	0		0	20	26	76.9231	0	2	0	10490	25.96	34	8080	2410
20	10	1	UEFA	FRA	17	5	HON	33	3	3	0	3	3	2	DEBUCHY	20FRA2	DF	0	2	0	0	0	0	2	1	0	1	52	63	82.5397	2	5	40	10143	26.14	45	7122	3021
20	10	1	UEFA	FRA	17	5	HON	33	3	3	0	3	3	3	EVRA	20FRA3	DF	0	0		0	0	1	1	0		0	58	68	85.2941	2	6	33.3333	9203	29.2	18	6909	2294
20	10	1	UEFA	FRA	17	5	HON	33	3	3	0	3	3	4	VARANE	20FRA4	DF	0	0		0	0	0	0	0		0	53	60	88.3333	10	10	100	9386	32.33	29	7582	1804
20	10	1	UEFA	FRA	17	5	HON	33	3	3	0	3	3	5	SAKHO	20FRA5	DF	0	0		0	0	0	0	0		2	76	82	92.6829	7	8	87.5	9099	23.69	20	7476	1623
20	10	1	UEFA	FRA	17	5	HON	33	3	3	0	3	3	10	BENZEMA	20FRA10	FW	2	7	28.5714	0	0	0	1	0		0	30	41	73.1707	1	1	100	9850	28.69	37	7435	2415
20	10	1	UEFA	FRA	17	5	HON	33	3	3	0	3	3	11	GRIEZMANN	20FRA11	FW	0	3	0	0	0	0	1	0		0	28	34	82.3529	4	6	66.6667	10874	27.72	34	7793	3081
20	10	1	UEFA	FRA	17	5	HON	33	3	3	0	3	3	14	MATUIDI	20FRA14	MF	0	3	0	0	0	0	2	2	0	0	81	87	93.1034	1	1	100	11069	29.77	32	7869	3200
20	10	1	CONCACAF	HON	33	3	FRA	17	5	0	3	3	0	3	FIGUEROA	20HON3	DF	0	1	0	0	0	0	3	3	33.3333	1	36	55	65.4545	6	16	37.5	8959	27.54	20	7231	1728
20	10	1	CONCACAF	HON	33	3	FRA	17	5	0	3	3	0	7	IZAGUIRRE	20HON7	MF	0	0		0	0	0	1	1	0	3	32	43	74.4186	4	7	57.1429	9233	29.05	18	7128	2105
20	10	1	CONCACAF	HON	33	3	FRA	17	5	0	3	3	0	13	COSTLY	20HON13	FW	0	0		0	0	0	1	0		1	14	24	58.3333	1	3	33.3333	10017	28.33	37	7366	2651
20	10	1	CONCACAF	HON	33	3	FRA	17	5	0	3	3	0	15	ESPINOZA	20HON15	MF	0	0		0	0	0	1	1	0	0	19	31	61.2903	0	2	0	10927	27.18	54	7488	3439
20	10	1	CONCACAF	HON	33	3	FRA	17	5	0	3	3	0	19	GARRIDO	20HON19	MF	0	0		0	0	1	1	5	60	0	27	34	79.4118	1	2	50	11747	29.38	39	8191	3556
20	10	1	CONCACAF	HON	33	3	FRA	17	5	0	3	3	0	21	BECKELES	20HON21	DF	0	1	0	0	0	0	2	2	0	1	30	38	78.9474	3	7	42.8571	10229	28.69	34	7428	2801
20	11	1	CONMEBOL	ARG	5	4	BIH	21	5	2	1	1	3	2	GARAY	20ARG2	DF	0	0		0	0	0	2	2	0	2	57	60	95	5	7	71.4286	9812	27.04	21	7716	2096
20	11	1	CONMEBOL	ARG	5	4	BIH	21	5	2	1	1	3	4	ZABALETA	20ARG4	DF	0	0		0	0	0	0	1	100	0	38	47	80.8511	3	3	100	10185	28.15	36	7600	2585
20	11	1	CONMEBOL	ARG	5	4	BIH	21	5	2	1	1	3	7	DI MARIA	20ARG7	MF	0	1	0	0	0	0	1	0		0	53	71	74.6479	8	10	80	10772	31.07	46	7633	3139
20	11	1	CONMEBOL	ARG	5	4	BIH	21	5	2	1	1	3	10	MESSI	20ARG10	FW	1	3	33.3333	0	0	0	1	1	0	0	52	70	74.2857	4	6	66.6667	8618	28.87	34	6748	1870
20	11	1	CONMEBOL	ARG	5	4	BIH	21	5	2	1	1	3	14	MASCHERANO	20ARG14	MF	0	1	0	0	0	0	2	2	50	0	96	103	93.2039	11	11	100	10705	27.58	30	8007	2698
20	11	1	CONMEBOL	ARG	5	4	BIH	21	5	2	1	1	3	16	ROJO	20ARG16	DF	0	1	0	0	0	1	2	2	0	2	27	40	67.5	2	4	50	10738	31.79	39	7939	2799
20	11	1	CONMEBOL	ARG	5	4	BIH	21	5	2	1	1	3	17	F. FERNANDEZ	20ARG17	DF	0	0		0	0	0	1	2	0	4	54	60	90	6	7	85.7143	9812	28.69	22	7807	2005
20	11	1	UEFA	BIH	21	5	ARG	5	4	1	2	1	0	3	BICAKCIC	20BIH3	DF	0	0		0	0	0	0	0		2	30	45	66.6667	3	5	60	10860	29.23	40	7988	2872
20	11	1	UEFA	BIH	21	5	ARG	5	4	1	2	1	0	4	SPAHIC	20BIH4	DF	0	0		0	0	1	2	2	50	2	39	45	86.6667	9	9	100	10724	29.56	33	8117	2607
20	11	1	UEFA	BIH	21	5	ARG	5	4	1	2	1	0	5	KOLASINAC	20BIH5	DF	0	0		0	0	0	1	4	50	1	46	54	85.1852	3	3	100	10647	29.56	41	7993	2654
20	11	1	UEFA	BIH	21	5	ARG	5	4	1	2	1	0	7	BESIC	20BIH7	MF	0	2	0	0	0	0	0	3	0	1	54	59	91.5254	9	10	90	12271	31.21	52	8602	3669
20	11	1	UEFA	BIH	21	5	ARG	5	4	1	2	1	0	8	PJANIC	20BIH8	MF	0	2	0	0	0	0	2	1	100	0	58	71	81.6901	8	10	80	12182	28.69	41	8900	3282
20	11	1	UEFA	BIH	21	5	ARG	5	4	1	2	1	0	11	DZEKO	20BIH11	FW	0	1	0	0	1	0	2	0		1	19	27	70.3704	3	3	100	10154	29.41	28	7803	2351
20	11	1	UEFA	BIH	21	5	ARG	5	4	1	2	1	0	16	LULIC	20BIH16	MF	0	2	0	1	2	0	2	1	0	0	26	37	70.2703	3	4	75	10532	29.38	38	7693	2839
20	12	1	AFC	IRN	43	1	NGA	44	2	0	0	0	1	3	HAJI SAFI	20IRN3	MF	0	1	0	0	0	0	0	3	0	2	22	32	68.75	3	4	75	10824	25.88	42	7978	2846
20	12	1	AFC	IRN	43	1	NGA	44	2	0	0	0	1	4	HOSSEINI	20IRN4	DF	0	0		0	0	0	0	2	50	4	16	26	61.5385	2	6	33.3333	9061	29.05	20	7444	1617
20	12	1	AFC	IRN	43	1	NGA	44	2	0	0	0	1	5	SADEGHI	20IRN5	DF	0	0		0	0	0	1	0		6	16	17	94.1176	1	1	100	9105	23.51	16	7597	1508
20	12	1	AFC	IRN	43	1	NGA	44	2	0	0	0	1	6	NEKOUNAM	20IRN6	MF	0	0		0	0	0	0	0		5	27	37	72.973	5	5	100	10808	26.5	28	8176	2632
20	12	1	AFC	IRN	43	1	NGA	44	2	0	0	0	1	14	TIMOTIAN	20IRN14	MF	0	2	0	0	0	1	6	5	40	2	20	32	62.5	0	4	0	10974	30.17	40	8098	2876
20	12	1	AFC	IRN	43	1	NGA	44	2	0	0	0	1	15	MONTAZERI	20IRN15	DF	0	0		0	0	0	2	1	0	3	24	34	70.5882	4	6	66.6667	10349	27.36	47	7638	2711
20	12	1	AFC	IRN	43	1	NGA	44	2	0	0	0	1	16	GHOOCHANNEJAD	20IRN16	FW	0	4	0	0	0	0	7	1	0	0	13	24	54.1667	1	3	33.3333	10265	27.97	32	7901	2364
20	12	1	AFC	IRN	43	1	NGA	44	2	0	0	0	1	23	POOLADI	20IRN23	DF	0	0		0	0	0	1	5	20	4	13	19	68.4211	2	5	40	9468	28.87	30	7133	2335
20	12	1	CAF	NGA	44	2	IRN	43	1	0	0	0	1	5	AMBROSE	20NGA5	DF	0	0		0	0	0	0	0		1	56	66	84.8485	4	9	44.4444	9756	30.13	41	7182	2574
20	12	1	CAF	NGA	44	2	IRN	43	1	0	0	0	1	7	MUSA	20NGA7	FW	0	1	0	0	0	0	2	2	50	0	12	35	34.2857	0	1	0	9450	31.25	39	6970	2480
20	12	1	CAF	NGA	44	2	IRN	43	1	0	0	0	1	9	EMENIKE	20NGA9	FW	0	2	0	0	0	0	1	1	0	0	9	19	47.3684	1	3	33.3333	9246	27.04	35	7366	1880
20	12	1	CAF	NGA	44	2	IRN	43	1	0	0	0	1	10	MIKEL	20NGA10	MF	0	1	0	0	0	0	4	2	0	0	65	94	69.1489	9	19	47.3684	9631	23.22	17	7645	1986
20	12	1	CAF	NGA	44	2	IRN	43	1	0	0	0	1	13	OSHANIWA	20NGA13	DF	0	0		0	0	0	2	1	100	0	39	52	75	2	6	33.3333	9696	26.32	34	7043	2653
20	12	1	CAF	NGA	44	2	IRN	43	1	0	0	0	1	17	ONAZI	20NGA17	MF	0	3	0	0	0	0	1	2	50	0	84	100	84	11	17	64.7059	9793	29.05	40	7167	2626
20	12	1	CAF	NGA	44	2	IRN	43	1	0	0	0	1	22	OMERUO	20NGA22	DF	0	0		0	0	0	1	0		5	56	63	88.8889	4	8	50	8864	28.69	16	7355	1509
20	13	1	UEFA	GER	2	5	POR	4	5	4	0	4	3	4	HOEWEDES	20GER4	DF	0	0		0	1	0	0	2	0	4	45	54	83.3333	3	4	75	10250	30.49	27	7782	2468
20	13	1	UEFA	GER	2	5	POR	4	5	4	0	4	3	6	KHEDIRA	20GER6	MF	0	1	0	0	0	0	0	0		3	47	50	94	8	9	88.8889	11261	27.94	27	8112	3149
20	13	1	UEFA	GER	2	5	POR	4	5	4	0	4	3	16	LAHM	20GER16	MF	0	1	0	0	0	0	0	3	33.3333	0	67	80	83.75	9	11	81.8182	11137	28.69	23	8166	2971
20	13	1	UEFA	GER	2	5	POR	4	5	4	0	4	3	17	MERTESACKER	20GER17	DF	0	0		0	0	0	2	0		2	29	34	85.2941	3	5	60	8968	25.24	11	7308	1660
20	13	1	UEFA	GER	2	5	POR	4	5	4	0	4	3	18	KROOS	20GER18	MF	0	1	0	2	0	0	0	0		0	69	78	88.4615	11	14	78.5714	11701	25.52	33	8384	3317
20	13	1	UEFA	GER	2	5	POR	4	5	4	0	4	3	19	GOETZE	20GER19	FW	0	4	0	0	0	0	1	2	50	0	35	44	79.5455	0	1	0	11611	27.94	43	7690	3921
20	13	1	UEFA	GER	2	5	POR	4	5	4	0	4	3	20	BOATENG	20GER20	DF	0	0		0	0	0	2	1	100	0	40	53	75.4717	6	10	60	9518	29.23	27	7260	2258
20	13	1	UEFA	POR	4	5	GER	2	5	0	4	4	0	2	ALVES	20POR2	DF	0	0		0	0	0	1	2	0	3	48	55	87.2727	15	18	83.3333	9809	27.58	20	7461	2348
20	13	1	UEFA	POR	4	5	GER	2	5	0	4	4	0	7	CRISTIANO RONALDO	20POR7	FW	0	7	0	0	0	0	0	1	0	0	26	36	72.2222	2	3	66.6667	9134	29.95	25	7133	2001
20	13	1	UEFA	POR	4	5	GER	2	5	0	4	4	0	8	MOUTINHO	20POR8	MF	0	0		0	0	0	1	2	0	0	46	58	79.3103	5	7	71.4286	10920	23.76	19	8171	2749
20	13	1	UEFA	POR	4	5	GER	2	5	0	4	4	0	16	MEIRELES	20POR16	MF	0	0		0	0	0	2	1	0	0	49	58	84.4828	4	9	44.4444	10852	29.59	40	7761	3091
20	13	1	UEFA	POR	4	5	GER	2	5	0	4	4	0	17	NANI	20POR17	FW	0	3	0	0	0	0	2	3	33.3333	0	37	52	71.1538	2	3	66.6667	10526	27	31	7732	2794
20	13	1	UEFA	POR	4	5	GER	2	5	0	4	4	0	21	PEREIRA	20POR21	DF	0	0		0	0	1	2	1	0	1	34	48	70.8333	2	4	50	10716	26.32	44	7342	3374
20	14	1	CAF	GHA	37	2	USA	13	3	1	2	1	0	3	GYAN	20GHA3	FW	0	5	0	1	1	0	1	0		0	12	25	48	0	1	0	9169	27.97	32	7478	1691
20	14	1	CAF	GHA	37	2	USA	13	3	1	2	1	0	4	OPARE	20GHA4	DF	0	0		0	0	0	3	1	100	0	58	89	65.1685	3	12	25	9723	28.51	40	7184	2539
20	14	1	CAF	GHA	37	2	USA	13	3	1	2	1	0	10	A. AYEW	20GHA10	MF	1	2	50	0	0	0	1	1	100	0	24	30	80	0	1	0	10885	29.02	47	8002	2883
20	14	1	CAF	GHA	37	2	USA	13	3	1	2	1	0	11	MUNTARI	20GHA11	MF	0	2	0	0	0	1	1	3	0	0	53	74	71.6216	10	16	62.5	11354	26.32	36	7951	3403
20	14	1	CAF	GHA	37	2	USA	13	3	1	2	1	0	19	MENSAH	20GHA19	DF	0	1	0	0	0	0	0	3	66.6667	0	52	63	82.5397	9	12	75	9966	27.58	31	7696	2270
20	14	1	CAF	GHA	37	2	USA	13	3	1	2	1	0	20	ASAMOAH	20GHA20	MF	0	1	0	0	0	0	0	1	100	2	67	79	84.8101	8	13	61.5385	10083	29.05	31	7639	2444
20	14	1	CAF	GHA	37	2	USA	13	3	1	2	1	0	21	BOYE	20GHA21	DF	0	2	0	0	0	0	0	0		0	40	48	83.3333	6	9	66.6667	9942	30.17	35	7819	2123
20	14	1	CONCACAF	USA	13	3	GHA	37	2	2	1	1	3	4	BRADLEY	20USA4	MF	0	0		0	0	0	2	0		0	42	56	75	3	8	37.5	12730	27.79	51	8528	4202
20	14	1	CONCACAF	USA	13	3	GHA	37	2	2	1	1	3	7	BEASLEY	20USA7	DF	0	0		0	0	0	2	1	0	1	31	50	62	0	3	0	10485	28.66	43	7818	2667
20	14	1	CONCACAF	USA	13	3	GHA	37	2	2	1	1	3	8	DEMPSEY	20USA8	FW	1	2	50	0	1	0	0	0		2	19	30	63.3333	0	0		10699	28.84	24	8588	2111
20	14	1	CONCACAF	USA	13	3	GHA	37	2	2	1	1	3	13	JONES	20USA13	MF	0	1	0	0	0	0	3	4	25	0	19	39	48.7179	0	3	0	11203	31.39	49	7834	3369
20	14	1	CONCACAF	USA	13	3	GHA	37	2	2	1	1	3	15	BECKERMAN	20USA15	MF	0	0		0	0	0	1	6	33.3333	1	24	31	77.4194	3	6	50	11486	25.34	36	8311	3175
20	14	1	CONCACAF	USA	13	3	GHA	37	2	2	1	1	3	20	CAMERON	20USA20	DF	0	0		0	0	0	0	0		2	27	45	60	2	10	20	10224	27.58	31	8173	2051
20	14	1	CONCACAF	USA	13	3	GHA	37	2	2	1	1	3	23	JOHNSON	20USA23	DF	0	0		0	0	0	1	0		0	26	37	70.2703	1	4	25	11109	29.77	37	8435	2674
20	15	1	UEFA	BEL	11	5	ALG	22	2	2	1	1	3	2	ALDERWEIRELD	20BEL2	DF	0	0		0	1	0	1	2	50	2	52	68	76.4706	8	13	61.5385	10874	23.04	22	8455	2419
20	15	1	UEFA	BEL	11	5	ALG	22	2	2	1	1	3	4	KOMPANY	20BEL4	DF	0	0		0	0	0	0	0		3	71	74	95.9459	11	12	91.6667	10226	22.64	28	7981	2245
20	15	1	UEFA	BEL	11	5	ALG	22	2	2	1	1	3	5	VERTONGHEN	20BEL5	DF	0	2	0	0	0	1	3	3	33.3333	2	56	70	80	5	8	62.5	9146	25.78	25	7212	1934
20	15	1	UEFA	BEL	11	5	ALG	22	2	2	1	1	3	6	WITSEL	20BEL6	MF	0	3	0	0	0	0	2	1	100	1	79	90	87.7778	5	5	100	11107	22.1	24	8198	2909
20	15	1	UEFA	BEL	11	5	ALG	22	2	2	1	1	3	7	DE BRUYNE	20BEL7	MF	0	1	0	1	0	0	1	1	100	0	46	65	70.7692	5	8	62.5	11687	24.84	45	8236	3451
20	15	1	UEFA	BEL	11	5	ALG	22	2	2	1	1	3	10	E. HAZARD	20BEL10	MF	0	0		1	0	0	1	0		0	38	46	82.6087	3	5	60	10385	28.15	28	7909	2476
20	15	1	UEFA	BEL	11	5	ALG	22	2	2	1	1	3	15	VAN BUYTEN	20BEL15	DF	0	2	0	0	0	0	1	0		5	86	93	92.4731	13	14	92.8571	9653	29.95	18	7662	1991
20	15	1	CAF	ALG	22	2	BEL	11	5	1	2	1	0	2	BOUGUERRA	20ALG2	DF	0	0		0	0	0	0	1	100	2	29	39	74.359	4	6	66.6667	10393	28.69	18	8322	2071
20	15	1	CAF	ALG	22	2	BEL	11	5	1	2	1	0	3	GHOULAM	20ALG3	DF	0	0		0	0	0	2	0		2	27	50	54	0	7	0	10585	30.49	40	7524	3061
20	15	1	CAF	ALG	22	2	BEL	11	5	1	2	1	0	5	HALLICHE	20ALG5	DF	0	0		0	0	0	0	1	0	6	21	34	61.7647	3	6	50	10496	26.68	21	8416	2080
20	15	1	CAF	ALG	22	2	BEL	11	5	1	2	1	0	10	FEGHOULI	20ALG10	FW	1	1	100	0	0	0	0	0		2	11	17	64.7059	2	3	66.6667	10542	27	29	8270	2272
20	15	1	CAF	ALG	22	2	BEL	11	5	1	2	1	0	14	BENTALEB	20ALG14	MF	0	0		0	0	1	2	1	100	0	21	25	84	5	6	83.3333	10924	21.89	18	8289	2635
20	15	1	CAF	ALG	22	2	BEL	11	5	1	2	1	0	19	TAIDER	20ALG19	MF	0	0		0	0	0	3	1	0	0	21	28	75	1	3	33.3333	12734	25.6	39	8076	4658
20	15	1	CAF	ALG	22	2	BEL	11	5	1	2	1	0	22	MOSTEFA	20ALG22	MF	0	0		0	0	0	3	1	0	3	17	33	51.5152	2	5	40	9740	28.33	20	7865	1875
20	16	1	UEFA	RUS	19	5	KOR	57	1	1	1	0	1	4	IGNASHEVICH	20RUS4	DF	0	1	0	0	0	0	1	2	50	1	55	69	79.7101	8	11	72.7273	9660	26.82	17	8071	1589
20	16	1	UEFA	RUS	19	5	KOR	57	1	1	1	0	1	9	KOKORIN	20RUS9	FW	0	3	0	0	0	0	6	1	0	1	18	24	75	0	1	0	11515	27.58	41	8070	3445
20	16	1	UEFA	RUS	19	5	KOR	57	1	1	1	0	1	14	V. BEREZUTSKIY	20RUS14	DF	0	1	0	0	0	0	0	0		1	58	68	85.2941	10	13	76.9231	10513	23.4	21	8453	2060
20	16	1	UEFA	RUS	19	5	KOR	57	1	1	1	0	1	19	SAMEDOV	20RUS19	FW	0	1	0	0	0	0	0	0		0	34	53	64.1509	1	5	20	11017	25.6	37	7912	3105
20	16	1	UEFA	RUS	19	5	KOR	57	1	1	1	0	1	20	FAYZULIN	20RUS20	MF	0	1	0	0	0	0	1	1	0	0	40	51	78.4314	2	4	50	11622	25.16	35	7905	3717
20	16	1	UEFA	RUS	19	5	KOR	57	1	1	1	0	1	22	ESHCHENKO	20RUS22	DF	0	2	0	0	0	0	1	4	50	2	61	77	79.2208	5	8	62.5	10885	28.87	39	7541	3344
20	16	1	UEFA	RUS	19	5	KOR	57	1	1	1	0	1	23	KOMBAROV	20RUS23	DF	0	1	0	0	0	0	0	0		1	38	56	67.8571	2	7	28.5714	10907	25.96	32	7980	2927
20	16	1	AFC	KOR	57	1	RUS	19	5	1	1	0	1	3	YUN	20KOR3	DF	0	0		0	0	0	0	1	0	2	36	55	65.4545	2	7	28.5714	10000	27.36	36	7426	2574
20	16	1	AFC	KOR	57	1	RUS	19	5	1	1	0	1	5	KIM Y.	20KOR5	DF	0	1	0	0	0	0	0	0		6	57	67	85.0746	8	15	53.3333	8947	25.52	19	7431	1516
20	16	1	AFC	KOR	57	1	RUS	19	5	1	1	0	1	12	LEE Y.	20KOR12	DF	0	0		0	0	0	0	1	100	0	44	63	69.8413	4	9	44.4444	10074	27.18	24	7887	2187
20	16	1	AFC	KOR	57	1	RUS	19	5	1	1	0	1	13	KOO	20KOR13	FW	0	2	0	0	0	1	2	3	0	0	28	39	71.7949	1	2	50	11338	27.97	31	8446	2892
20	16	1	AFC	KOR	57	1	RUS	19	5	1	1	0	1	14	HAN	20KOR14	MF	0	0		0	0	0	1	3	100	0	47	55	85.4545	6	6	100	11356	25.02	21	8586	2770
20	16	1	AFC	KOR	57	1	RUS	19	5	1	1	0	1	16	KI	20KOR16	MF	0	1	0	0	0	1	1	3	33.3333	1	67	80	83.75	10	14	71.4286	10711	25.02	30	8271	2440
20	16	1	AFC	KOR	57	1	RUS	19	5	1	1	0	1	17	LEE C. Y.	20KOR17	MF	0	1	0	0	0	0	0	0		0	45	48	93.75	1	2	50	11317	28.33	33	8489	2828
20	17	1	CONMEBOL	BRA	3	4	MEX	20	3	0	0	0	1	2	ALVES	20BRA2	DF	0	0		0	0	0	2	3	33.3333	2	49	67	73.1343	6	11	54.5455	10137	26.06	46	7499	2638
20	17	1	CONMEBOL	BRA	3	4	MEX	20	3	0	0	0	1	3	SILVA	20BRA3	DF	0	1	0	0	0	1	1	3	33.3333	5	43	49	87.7551	7	9	77.7778	7791	29.59	24	6217	1574
20	17	1	CONMEBOL	BRA	3	4	MEX	20	3	0	0	0	1	4	DAVID LUIZ	20BRA4	DF	0	1	0	0	0	0	2	2	0	2	37	45	82.2222	8	11	72.7273	8256	25.42	23	6664	1592
20	17	1	CONMEBOL	BRA	3	4	MEX	20	3	0	0	0	1	6	MARCELO	20BRA6	DF	0	1	0	0	0	0	1	3	0	0	54	70	77.1429	3	6	50	9205	28.48	30	6838	2367
20	17	1	CONMEBOL	BRA	3	4	MEX	20	3	0	0	0	1	8	PAULINHO	20BRA8	MF	0	2	0	0	0	0	2	0		1	21	34	61.7647	3	5	60	10340	26.82	40	7310	3030
20	17	1	CONMEBOL	BRA	3	4	MEX	20	3	0	0	0	1	10	NEYMAR	20BRA10	FW	0	3	0	0	0	0	1	1	100	0	27	41	65.8537	3	6	50	9400	27.22	36	7094	2306
20	17	1	CONMEBOL	BRA	3	4	MEX	20	3	0	0	0	1	17	LUIZ GUSTAVO	20BRA17	MF	0	1	0	0	0	0	1	4	50	2	35	48	72.9167	9	9	100	9911	31.43	27	7231	2680
20	17	1	CONCACAF	MEX	20	3	BRA	3	4	0	0	0	1	2	RODRIGUEZ	20MEX2	DF	0	0		0	0	0	2	3	0	5	28	34	82.3529	3	4	75	9189	27.36	16	7307	1882
20	17	1	CONCACAF	MEX	20	3	BRA	3	4	0	0	0	1	4	MARQUEZ	20MEX4	DF	0	0		0	0	0	0	3	0	2	29	39	74.359	6	10	60	8759	25.52	17	6726	2033
20	17	1	CONCACAF	MEX	20	3	BRA	3	4	0	0	0	1	7	LAYUN	20MEX7	DF	0	2	0	0	0	0	1	2	50	2	26	40	65	5	7	71.4286	10031	28.69	40	7234	2797
20	17	1	CONCACAF	MEX	20	3	BRA	3	4	0	0	0	1	15	MORENO	20MEX15	DF	0	0		0	0	0	0	2	50	4	25	34	73.5294	1	4	25	8955	29.02	20	7116	1839
20	17	1	CONCACAF	MEX	20	3	BRA	3	4	0	0	0	1	18	GUARDADO	20MEX18	DF	0	3	0	0	0	0	3	1	0	1	29	42	69.0476	1	6	16.6667	10910	30.85	43	7835	3075
20	17	1	CONCACAF	MEX	20	3	BRA	3	4	0	0	0	1	22	AGUILAR	20MEX22	DF	0	0		0	0	1	3	4	25	2	26	40	65	2	6	33.3333	9339	29.05	30	7127	2212
20	17	1	CONCACAF	MEX	20	3	BRA	3	4	0	0	0	1	23	VAZQUEZ	20MEX23	MF	0	2	0	0	0	1	2	2	0	0	38	40	95	3	3	100	9996	28.12	31	7623	2373
20	18	1	CAF	CMR	56	2	CRO	18	5	0	4	4	0	2	ASSOU EKOTTO	20CMR2	DF	0	0		0	0	0	1	0		2	33	46	71.7391	4	7	57.1429	9370	30.35	20	7071	2299
20	18	1	CAF	CMR	56	2	CRO	18	5	0	4	4	0	3	NKOULOU	20CMR3	DF	0	0		0	0	0	0	1	0	6	30	33	90.9091	4	5	80	8261	31.07	32	6465	1796
20	18	1	CAF	CMR	56	2	CRO	18	5	0	4	4	0	8	MOUKANDJO	20CMR8	FW	0	2	0	0	0	0	1	0		1	19	35	54.2857	1	3	33.3333	9541	30.71	39	7361	2180
20	18	1	CAF	CMR	56	2	CRO	18	5	0	4	4	0	17	MBIA	20CMR17	MF	0	3	0	0	0	0	0	0		1	34	52	65.3846	4	6	66.6667	10377	28.51	37	7552	2825
20	18	1	CAF	CMR	56	2	CRO	18	5	0	4	4	0	18	ENOH	20CMR18	MF	0	1	0	0	0	0	2	3	0	0	23	29	79.3103	2	3	66.6667	10019	27.22	43	7198	2821
20	18	1	CAF	CMR	56	2	CRO	18	5	0	4	4	0	21	MATIP	20CMR21	MF	0	0		0	0	0	3	1	100	2	24	34	70.5882	2	4	50	9350	30.89	27	7315	2035
20	18	1	UEFA	CRO	18	5	CMR	56	2	4	0	4	3	3	PRANJIC	20CRO3	DF	0	1	0	1	1	0	1	4	25	2	47	59	79.661	3	6	50	9510	27.94	42	7201	2309
20	18	1	UEFA	CRO	18	5	CMR	56	2	4	0	4	3	5	CORLUKA	20CRO5	DF	0	0		0	0	0	0	0		3	38	44	86.3636	8	9	88.8889	8565	25.42	8	7197	1368
20	18	1	UEFA	CRO	18	5	CMR	56	2	4	0	4	3	6	LOVREN	20CRO6	DF	0	0		0	0	0	1	0		2	38	42	90.4762	7	7	100	8957	23.9	15	7467	1490
20	18	1	UEFA	CRO	18	5	CMR	56	2	4	0	4	3	7	RAKITIC	20CRO7	MF	0	2	0	0	0	0	0	1	100	0	52	63	82.5397	6	7	85.7143	10160	29.59	24	7527	2633
20	18	1	UEFA	CRO	18	5	CMR	56	2	4	0	4	3	10	MODRIC	20CRO10	MF	0	1	0	0	0	0	1	1	0	1	39	43	90.6977	8	9	88.8889	9045	27.58	30	6905	2140
20	18	1	UEFA	CRO	18	5	CMR	56	2	4	0	4	3	11	SRNA	20CRO11	DF	0	3	0	0	0	0	1	2	0	2	36	53	67.9245	9	16	56.25	9944	32.98	31	7270	2674
20	18	1	UEFA	CRO	18	5	CMR	56	2	4	0	4	3	17	MANDZUKIC	20CRO17	FW	2	4	50	0	2	0	2	1	100	1	15	25	60	0	1	0	9894	29.95	50	7260	2634
20	19	1	UEFA	ESP	1	5	CHI	14	4	0	2	2	0	4	MARTINEZ	20ESP4	MF	0	0		0	0	0	1	1	0	3	46	50	92	4	6	66.6667	9524	31.61	35	7348	2176
20	19	1	UEFA	ESP	1	5	CHI	14	4	0	2	2	0	6	INIESTA	20ESP6	MF	0	1	0	0	0	0	2	0		0	51	65	78.4615	1	2	50	9970	23.94	24	7794	2176
20	19	1	UEFA	ESP	1	5	CHI	14	4	0	2	2	0	15	RAMOS	20ESP15	DF	0	4	0	0	0	0	2	1	100	2	60	69	86.9565	12	18	66.6667	10271	28.84	31	7962	2309
20	19	1	UEFA	ESP	1	5	CHI	14	4	0	2	2	0	16	BUSQUETS	20ESP16	MF	0	1	0	0	0	0	0	0		0	59	66	89.3939	4	5	80	10864	23.94	21	8438	2426
20	19	1	UEFA	ESP	1	5	CHI	14	4	0	2	2	0	18	ALBA	20ESP18	DF	0	2	0	0	0	0	1	0		0	66	83	79.5181	1	2	50	11004	31.39	44	8251	2753
20	19	1	UEFA	ESP	1	5	CHI	14	4	0	2	2	0	21	SILVA	20ESP21	MF	0	0		0	0	0	0	1	100	0	58	71	81.6901	1	2	50	11603	28.33	40	8011	3592
20	19	1	UEFA	ESP	1	5	CHI	14	4	0	2	2	0	22	AZPILICUETA	20ESP22	MF	0	0		0	0	0	2	0		1	61	77	79.2208	1	6	16.6667	10147	31.61	47	7218	2929
20	19	1	CONMEBOL	CHI	14	4	ESP	1	5	2	0	2	3	2	MENA	20CHI2	DF	0	0		0	0	1	1	0		1	31	44	70.4545	2	3	66.6667	11156	27.97	50	7877	3279
20	19	1	CONMEBOL	CHI	14	4	ESP	1	5	2	0	2	3	4	ISLA	20CHI4	DF	0	1	0	0	1	0	0	1	100	1	36	51	70.5882	4	8	50	10898	28.69	45	7768	3130
20	19	1	CONMEBOL	CHI	14	4	ESP	1	5	2	0	2	3	5	SILVA	20CHI5	MF	0	0		0	0	0	2	1	0	3	37	46	80.4348	2	6	33.3333	10943	26.32	35	8088	2855
20	19	1	CONMEBOL	CHI	14	4	ESP	1	5	2	0	2	3	7	SANCHEZ	20CHI7	FW	0	1	0	0	1	0	3	0		0	21	38	55.2632	3	4	75	10164	30.53	44	7412	2752
20	19	1	CONMEBOL	CHI	14	4	ESP	1	5	2	0	2	3	17	MEDEL	20CHI17	DF	0	0		0	0	0	0	2	50	7	32	44	72.7273	5	5	100	9763	25.6	24	7712	2051
20	19	1	CONMEBOL	CHI	14	4	ESP	1	5	2	0	2	3	18	JARA	20CHI18	DF	0	1	0	0	0	0	1	1	0	0	42	51	82.3529	10	12	83.3333	10219	29.56	26	7901	2318
20	19	1	CONMEBOL	CHI	14	4	ESP	1	5	2	0	2	3	21	DIAZ	20CHI21	MF	0	0		0	0	0	3	2	0	1	33	42	78.5714	2	2	100	12589	25.88	45	8156	4433
20	20	1	AFC	AUS	62	1	NED	15	5	2	3	1	0	3	DAVIDSON	20AUS3	DF	0	0		0	0	0	3	2	0	1	33	48	68.75	0	4	0	11188	27.79	40	7709	3479
20	20	1	AFC	AUS	62	1	NED	15	5	2	3	1	0	6	SPIRANOVIC	20AUS6	DF	0	1	0	0	0	0	3	0		3	54	61	88.5246	5	6	83.3333	11035	23.04	28	8146	2889
20	20	1	AFC	AUS	62	1	NED	15	5	2	3	1	0	7	LECKIE	20AUS7	FW	0	2	0	0	0	0	2	1	0	0	27	37	72.973	3	3	100	11303	29.05	49	7734	3569
20	20	1	AFC	AUS	62	1	NED	15	5	2	3	1	0	15	JEDINAK	20AUS15	MF	1	2	50	0	0	0	0	0		0	34	47	72.3404	3	12	25	11862	25.42	25	8241	3621
20	20	1	AFC	AUS	62	1	NED	15	5	2	3	1	0	17	McKAY	20AUS17	MF	0	0		0	0	0	2	0		0	37	46	80.4348	4	5	80	12721	27.97	52	8303	4418
20	20	1	AFC	AUS	62	1	NED	15	5	2	3	1	0	19	McGOWAN	20AUS19	DF	0	0		1	0	0	1	3	0	3	48	63	76.1905	7	11	63.6364	10323	26.68	37	7475	2848
20	20	1	AFC	AUS	62	1	NED	15	5	2	3	1	0	22	WILKINSON	20AUS22	DF	0	0		0	0	0	2	0		4	50	57	87.7193	3	6	50	10414	22.64	24	8025	2389
20	20	1	UEFA	NED	15	5	AUS	62	1	3	2	1	3	2	VLAAR	20NED2	DF	0	1	0	0	0	0	0	1	0	2	42	53	79.2453	13	16	81.25	10258	22.64	20	7846	2412
20	20	1	UEFA	NED	15	5	AUS	62	1	3	2	1	3	3	DE VRIJ	20NED3	DF	0	0		0	0	0	0	0		4	53	64	82.8125	8	14	57.1429	10077	28.51	27	7489	2588
20	20	1	UEFA	NED	15	5	AUS	62	1	3	2	1	3	5	BLIND	20NED5	DF	0	0		0	0	0	2	0		3	52	59	88.1356	4	6	66.6667	10927	27.47	39	7275	3652
20	20	1	UEFA	NED	15	5	AUS	62	1	3	2	1	3	6	DE JONG	20NED6	MF	0	1	0	0	0	0	2	4	50	2	30	36	83.3333	6	6	100	10949	25.02	38	8116	2833
20	20	1	UEFA	NED	15	5	AUS	62	1	3	2	1	3	7	JANMAAT	20NED7	DF	0	0		0	0	0	4	2	50	1	38	49	77.551	7	9	77.7778	11314	28.33	47	7972	3342
20	20	1	UEFA	NED	15	5	AUS	62	1	3	2	1	3	10	SNEIJDER	20NED10	MF	0	2	0	0	0	0	2	1	0	0	42	58	72.4138	4	12	33.3333	11488	25.78	33	7664	3824
20	20	1	UEFA	NED	15	5	AUS	62	1	3	2	1	3	11	ROBBEN	20NED11	FW	1	5	20	0	0	0	2	0		0	14	20	70	0	1	0	10835	28.69	54	7786	3049
20	21	1	CONMEBOL	COL	8	4	CIV	23	2	2	1	1	3	2	ZAPATA	20COL2	DF	0	0		0	0	0	1	0		2	27	35	77.1429	1	4	25	9054	27.79	27	6845	2209
20	21	1	CONMEBOL	COL	8	4	CIV	23	2	2	1	1	3	3	YEPES	20COL3	DF	0	1	0	0	1	0	0	2	50	4	27	34	79.4118	2	5	40	9173	24.12	20	7388	1785
20	21	1	CONMEBOL	COL	8	4	CIV	23	2	2	1	1	3	6	SANCHEZ	20COL6	MF	0	1	0	0	0	0	0	3	33.3333	0	28	37	75.6757	3	4	75	10087	30.71	34	7303	2784
20	21	1	CONMEBOL	COL	8	4	CIV	23	2	2	1	1	3	9	GUTIERREZ	20COL9	FW	0	3	0	1	1	0	1	0		1	14	25	56	1	1	100	9528	30.71	41	7101	2427
20	21	1	CONMEBOL	COL	8	4	CIV	23	2	2	1	1	3	10	RODRIGUEZ	20COL10	MF	1	2	50	0	0	0	3	3	0	0	35	54	64.8148	5	11	45.4545	10322	29.59	49	7345	2977
20	21	1	CONMEBOL	COL	8	4	CIV	23	2	2	1	1	3	11	CUADRADO	20COL11	MF	0	2	0	1	0	0	1	2	0	1	25	38	65.7895	3	4	75	9682	30.17	37	7214	2468
20	21	1	CONMEBOL	COL	8	4	CIV	23	2	2	1	1	3	18	ZUNIGA	20COL18	DF	0	0		0	0	0	0	0		2	32	44	72.7273	1	6	16.6667	8991	30.49	33	6842	2149
20	21	1	CAF	CIV	23	2	COL	8	4	1	2	1	0	3	BOKA	20CIV3	DF	0	0		0	0	0	1	3	0	0	33	42	78.5714	1	8	12.5	8402	29.95	27	6384	2018
20	21	1	CAF	CIV	23	2	COL	8	4	1	2	1	0	5	ZOKORA	20CIV5	DF	0	0		0	0	1	1	1	0	5	51	58	87.931	7	12	58.3333	7746	30.35	21	6183	1563
20	21	1	CAF	CIV	23	2	COL	8	4	1	2	1	0	9	TIOTE	20CIV9	MF	0	2	0	0	0	1	3	5	60	0	58	67	86.5672	7	8	87.5	10062	29.77	33	7482	2580
20	21	1	CAF	CIV	23	2	COL	8	4	1	2	1	0	10	GERVINHO	20CIV10	FW	1	1	100	0	2	0	0	0		0	28	36	77.7778	1	1	100	9093	29.2	33	6789	2304
20	21	1	CAF	CIV	23	2	COL	8	4	1	2	1	0	17	AURIER	20CIV17	DF	0	3	0	0	0	0	0	4	50	0	32	52	61.5385	0	9	0	9569	33.52	35	6934	2635
20	21	1	CAF	CIV	23	2	COL	8	4	1	2	1	0	19	Y. TOURE	20CIV19	MF	0	4	0	0	0	0	1	2	0	0	43	55	78.1818	3	8	37.5	9766	24.48	17	7588	2178
20	21	1	CAF	CIV	23	2	COL	8	4	1	2	1	0	22	BAMBA	20CIV22	DF	0	0		0	0	0	0	0		3	39	46	84.7826	2	6	33.3333	8172	26.5	21	6712	1460
20	22	1	AFC	JPN	46	1	GRE	12	5	0	0	0	1	2	UCHIDA	20JPN2	DF	0	1	0	0	0	0	1	3	66.6667	0	38	54	70.3704	3	7	42.8571	10005	29.95	36	7458	2547
20	22	1	AFC	JPN	46	1	GRE	12	5	0	0	0	1	4	HONDA	20JPN4	FW	0	4	0	0	0	0	2	1	0	1	62	76	81.5789	0	1	0	9795	29.59	31	7085	2710
20	22	1	AFC	JPN	46	1	GRE	12	5	0	0	0	1	5	NAGATOMO	20JPN5	DF	0	0		0	0	0	0	0		0	52	71	73.2394	5	11	45.4545	11166	30.71	52	7852	3314
20	22	1	AFC	JPN	46	1	GRE	12	5	0	0	0	1	9	OKAZAKI	20JPN9	FW	0	0		0	0	0	4	0		1	13	17	76.4706	0	0		9428	30.13	50	6750	2678
20	22	1	AFC	JPN	46	1	GRE	12	5	0	0	0	1	13	OKUBO	20JPN13	FW	0	4	0	0	0	0	4	3	0	0	21	23	91.3043	1	2	50	10123	25.6	35	7630	2493
20	22	1	AFC	JPN	46	1	GRE	12	5	0	0	0	1	15	KONNO	20JPN15	DF	0	0		0	0	0	3	1	0	1	78	88	88.6364	2	4	50	8841	26.86	22	7231	1610
20	22	1	AFC	JPN	46	1	GRE	12	5	0	0	0	1	16	YAMAGUCHI	20JPN16	MF	0	1	0	0	0	0	1	1	0	1	88	92	95.6522	4	6	66.6667	9012	28.87	30	6865	2147
20	22	1	AFC	JPN	46	1	GRE	12	5	0	0	0	1	22	YOSHIDA	20JPN22	DF	0	1	0	0	0	0	3	0		4	64	73	87.6712	6	11	54.5455	9770	27.58	23	7496	2274
20	22	1	UEFA	GRE	12	5	JPN	46	1	0	0	0	1	2	MANIATIS	20GRE2	MF	0	0		0	0	0	0	0		1	22	30	73.3333	2	4	50	10377	29.41	43	7175	3202
20	22	1	UEFA	GRE	12	5	JPN	46	1	0	0	0	1	4	MANOLAS	20GRE4	DF	0	0		0	0	0	0	2	50	5	8	10	80	4	4	100	8091	30.53	16	6798	1293
20	22	1	UEFA	GRE	12	5	JPN	46	1	0	0	0	1	7	SAMARAS	20GRE7	FW	0	2	0	0	0	1	3	5	20	0	11	17	64.7059	1	1	100	9550	29.41	41	7209	2341
20	22	1	UEFA	GRE	12	5	JPN	46	1	0	0	0	1	15	TOROSIDIS	20GRE15	DF	0	2	0	0	0	1	2	1	100	2	16	29	55.1724	1	5	20	9371	29.05	35	7357	2014
20	22	1	UEFA	GRE	12	5	JPN	46	1	0	0	0	1	19	PAPASTATHOPOULOS	20GRE19	DF	0	0		0	0	0	2	0		7	12	20	60	1	5	20	8457	25.7	19	7143	1314
20	22	1	UEFA	GRE	12	5	JPN	46	1	0	0	0	1	20	CHOLEVAS	20GRE20	DF	0	1	0	0	0	0	4	1	100	3	18	31	58.0645	2	5	40	9306	29.95	31	7274	2032
20	23	1	CONMEBOL	URU	7	4	ENG	10	5	2	1	1	3	3	GODIN	20URU3	DF	0	0		0	0	1	3	0		5	6	13	46.1538	0	5	0	9152	30.53	25	7296	1856
20	23	1	CONMEBOL	URU	7	4	ENG	10	5	2	1	1	3	6	A. PEREIRA	20URU6	MF	0	0		0	0	0	0	4	0	4	22	39	56.4103	2	4	50	9077	33.08	29	6911	2166
20	23	1	CONMEBOL	URU	7	4	ENG	10	5	2	1	1	3	7	RODRIGUEZ	20URU7	MF	0	1	0	0	0	0	2	2	0	5	15	24	62.5	1	1	100	10688	31.97	50	7422	3266
20	23	1	CONMEBOL	URU	7	4	ENG	10	5	2	1	1	3	13	GIMENEZ	20URU13	DF	0	0		0	0	0	2	3	33.3333	5	11	17	64.7059	2	4	50	8710	30.85	20	7001	1709
20	23	1	CONMEBOL	URU	7	4	ENG	10	5	2	1	1	3	17	AREVALO	20URU17	MF	0	0		0	0	0	1	4	25	1	18	24	75	1	1	100	9732	27.58	35	7149	2583
20	23	1	CONMEBOL	URU	7	4	ENG	10	5	2	1	1	3	21	CAVANI	20URU21	FW	0	2	0	1	1	0	1	0		1	20	23	86.9565	5	6	83.3333	11334	28.66	53	7943	3391
20	23	1	CONMEBOL	URU	7	4	ENG	10	5	2	1	1	3	22	CACERES	20URU22	DF	0	0		0	0	0	2	3	0	3	25	48	52.0833	3	8	37.5	9983	27.22	40	7338	2645
20	23	1	UEFA	ENG	10	5	URU	7	4	1	2	1	0	2	JOHNSON	20ENG2	DF	0	0		1	0	0	0	0		3	59	78	75.641	5	7	71.4286	10246	29.38	44	7378	2868
20	23	1	UEFA	ENG	10	5	URU	7	4	1	2	1	0	3	BAINES	20ENG3	DF	0	0		0	0	0	2	1	0	2	55	74	74.3243	4	9	44.4444	9697	29.77	42	7153	2544
20	23	1	UEFA	ENG	10	5	URU	7	4	1	2	1	0	4	GERRARD	20ENG4	MF	0	1	0	0	0	1	1	2	0	2	42	57	73.6842	10	16	62.5	10660	23.94	23	7812	2848
20	23	1	UEFA	ENG	10	5	URU	7	4	1	2	1	0	5	CAHILL	20ENG5	DF	0	0		0	0	0	1	2	50	10	40	47	85.1064	6	7	85.7143	9849	26.86	28	7475	2374
20	23	1	UEFA	ENG	10	5	URU	7	4	1	2	1	0	6	JAGIELKA	20ENG6	DF	0	1	0	0	0	0	0	0		4	43	53	81.1321	6	7	85.7143	9217	26.86	25	7009	2208
20	23	1	UEFA	ENG	10	5	URU	7	4	1	2	1	0	9	STURRIDGE	20ENG9	FW	0	5	0	0	1	0	1	0		0	19	32	59.375	1	1	100	8806	29.95	38	6423	2383
20	23	1	UEFA	ENG	10	5	URU	7	4	1	2	1	0	10	ROONEY	20ENG10	FW	1	5	20	0	0	0	2	0		0	23	33	69.697	5	8	62.5	10360	30.67	47	7157	3203
20	24	1	UEFA	ITA	9	5	CRC	28	3	0	1	1	0	3	CHIELLINI	20ITA3	DF	0	0		0	0	0	0	5	20	4	66	76	86.8421	5	8	62.5	9883	30.35	25	7638	2245
20	24	1	UEFA	ITA	9	5	CRC	28	3	0	1	1	0	4	DARMIAN	20ITA4	DF	0	1	0	0	1	0	1	1	0	3	38	43	88.3721	2	4	50	10569	23.58	30	7678	2891
20	24	1	UEFA	ITA	9	5	CRC	28	3	0	1	1	0	7	ABATE	20ITA7	DF	0	0		0	1	0	3	0		1	30	39	76.9231	1	3	33.3333	9429	31.46	21	7424	2005
20	24	1	UEFA	ITA	9	5	CRC	28	3	0	1	1	0	9	BALOTELLI	20ITA9	FW	0	3	0	0	2	1	4	1	0	0	10	17	58.8235	0	3	0	8522	29.59	28	6865	1657
20	24	1	UEFA	ITA	9	5	CRC	28	3	0	1	1	0	15	BARZAGLI	20ITA15	DF	0	0		0	0	0	0	1	0	1	75	80	93.75	4	5	80	9858	29.05	18	7755	2103
20	24	1	UEFA	ITA	9	5	CRC	28	3	0	1	1	0	16	DE ROSSI	20ITA16	MF	0	0		0	0	0	0	2	100	0	97	104	93.2692	5	8	62.5	10203	22.46	9	8144	2059
20	24	1	UEFA	ITA	9	5	CRC	28	3	0	1	1	0	21	PIRLO	20ITA21	MF	0	1	0	0	0	0	1	2	50	0	76	82	92.6829	13	15	86.6667	10078	22.46	12	8279	1799
20	24	1	CONCACAF	CRC	28	3	ITA	9	5	1	0	1	3	3	GONZALEZ	20CRC3	DF	0	1	0	0	0	0	1	4	50	7	20	23	86.9565	3	3	100	9349	29.66	30	7142	2207
20	24	1	CONCACAF	CRC	28	3	ITA	9	5	1	0	1	3	4	UMANA	20CRC4	DF	0	0		0	0	0	1	5	20	2	31	35	88.5714	2	3	66.6667	9623	24.98	34	7704	1919
20	24	1	CONCACAF	CRC	28	3	ITA	9	5	1	0	1	3	5	BORGES	20CRC5	MF	0	2	0	0	0	0	0	0		0	38	49	77.551	4	9	44.4444	11060	23.58	38	7954	3106
20	24	1	CONCACAF	CRC	28	3	ITA	9	5	1	0	1	3	6	DUARTE	20CRC6	DF	0	1	0	0	0	0	1	3	66.6667	1	25	32	78.125	6	9	66.6667	9842	29.05	29	7698	2144
20	24	1	CONCACAF	CRC	28	3	ITA	9	5	1	0	1	3	7	BOLANOS	20CRC7	MF	0	2	0	0	1	0	6	1	0	0	35	47	74.4681	5	9	55.5556	10375	31.07	38	7773	2602
20	24	1	CONCACAF	CRC	28	3	ITA	9	5	1	0	1	3	15	DIAZ	20CRC15	DF	0	0		1	0	0	2	6	33.3333	2	34	45	75.5556	4	8	50	10107	28.51	31	7746	2361
20	24	1	CONCACAF	CRC	28	3	ITA	9	5	1	0	1	3	16	GAMBOA	20CRC16	DF	0	0		0	0	0	1	3	66.6667	2	22	30	73.3333	1	2	50	10270	26.14	35	7745	2525
20	25	1	UEFA	SUI	6	5	FRA	17	5	2	5	3	0	2	LICHTSTEINER	20SUI2	DF	0	0		0	0	0	1	1	100	0	41	53	77.3585	2	3	66.6667	10274	29.41	49	7157	3117
20	25	1	UEFA	SUI	6	5	FRA	17	5	2	5	3	0	8	INLER	20SUI8	MF	0	2	0	1	0	0	2	0		1	63	75	84	2	4	50	10535	27.94	27	8019	2516
20	25	1	UEFA	SUI	6	5	FRA	17	5	2	5	3	0	10	XHAKA	20SUI10	MF	1	4	25	0	1	0	1	0		0	44	51	86.2745	3	4	75	11122	27.22	44	7662	3460
20	25	1	UEFA	SUI	6	5	FRA	17	5	2	5	3	0	13	RODRIGUEZ	20SUI13	DF	0	1	0	0	0	0	1	1	100	1	56	76	73.6842	2	4	50	9402	26.86	49	6632	2770
20	25	1	UEFA	SUI	6	5	FRA	17	5	2	5	3	0	18	MEHMEDI	20SUI18	FW	0	2	0	0	0	0	0	0		0	35	52	67.3077	3	3	100	10096	31.61	37	7422	2674
20	25	1	UEFA	SUI	6	5	FRA	17	5	2	5	3	0	20	DJOUROU	20SUI20	DF	0	0		0	0	0	2	0		3	52	56	92.8571	7	7	100	8571	26.5	21	6778	1793
20	25	1	UEFA	SUI	6	5	FRA	17	5	2	5	3	0	23	SHAQIRI	20SUI23	MF	0	4	0	0	0	0	2	1	0	0	35	44	79.5455	0	2	0	10401	28.87	32	7844	2557
20	25	1	UEFA	FRA	17	5	SUI	6	5	5	2	3	3	2	DEBUCHY	20FRA2	DF	0	0		0	1	0	4	7	28.5714	0	27	47	57.4468	2	5	40	10317	28.69	37	7527	2790
20	25	1	UEFA	FRA	17	5	SUI	6	5	5	2	3	3	3	EVRA	20FRA3	DF	0	1	0	0	0	0	0	2	100	0	33	46	71.7391	2	4	50	9247	28.66	35	6836	2411
20	25	1	UEFA	FRA	17	5	SUI	6	5	5	2	3	3	4	VARANE	20FRA4	DF	0	0		0	0	0	0	0		1	32	35	91.4286	10	11	90.9091	9901	29.77	20	7950	1951
20	25	1	UEFA	FRA	17	5	SUI	6	5	5	2	3	3	6	CABAYE	20FRA6	MF	0	2	0	0	0	1	2	3	0	0	34	43	79.0698	4	5	80	10826	27.97	33	7808	3018
20	25	1	UEFA	FRA	17	5	SUI	6	5	5	2	3	3	10	BENZEMA	20FRA10	FW	1	8	12.5	2	1	0	0	1	100	0	26	29	89.6552	2	2	100	9010	28.3	35	6777	2233
20	25	1	UEFA	FRA	17	5	SUI	6	5	5	2	3	3	14	MATUIDI	20FRA14	MF	1	3	33.3333	0	0	0	1	1	0	2	36	39	92.3077	2	2	100	10740	31.25	48	7281	3459
20	25	1	UEFA	FRA	17	5	SUI	6	5	5	2	3	3	18	SISSOKO	20FRA18	MF	1	1	100	0	0	0	2	2	0	0	24	33	72.7273	2	3	66.6667	10435	32.33	39	7554	2881
20	26	1	CONCACAF	HON	33	3	ECU	26	4	1	2	1	0	3	FIGUEROA	20HON3	DF	0	2	0	0	0	0	1	2	50	1	36	55	65.4545	4	14	28.5714	8530	24.84	30	6632	1898
20	26	1	CONCACAF	HON	33	3	ECU	26	4	1	2	1	0	5	BERNARDEZ	20HON5	DF	0	2	0	0	0	1	3	1	0	3	16	25	64	4	10	40	7847	24.12	12	6752	1095
20	26	1	CONCACAF	HON	33	3	ECU	26	4	1	2	1	0	11	BENGTSON	20HON11	FW	0	1	0	0	0	1	2	2	0	3	11	18	61.1111	1	2	50	8792	25.6	40	6629	2163
20	26	1	CONCACAF	HON	33	3	ECU	26	4	1	2	1	0	13	COSTLY	20HON13	FW	1	3	33.3333	0	1	0	5	0		0	11	21	52.381	1	3	33.3333	8718	30.35	31	6478	2240
20	26	1	CONCACAF	HON	33	3	ECU	26	4	1	2	1	0	15	ESPINOZA	20HON15	MF	0	3	0	0	0	0	2	2	50	1	34	40	85	1	2	50	10100	27.94	50	7119	2981
20	26	1	CONCACAF	HON	33	3	ECU	26	4	1	2	1	0	20	CLAROS	20HON20	MF	0	1	0	0	0	0	0	6	33.3333	1	48	58	82.7586	9	12	75	9797	26.86	27	7458	2339
20	26	1	CONCACAF	HON	33	3	ECU	26	4	1	2	1	0	21	BECKELES	20HON21	DF	0	1	0	1	0	0	0	3	66.6667	1	32	49	65.3061	3	9	33.3333	9478	28.66	44	6856	2622
20	26	1	CONMEBOL	ECU	26	4	HON	33	3	2	1	1	3	2	GUAGUA	20ECU2	DF	0	0		0	0	0	1	0		1	21	31	67.7419	3	5	60	8040	25.6	20	6653	1387
20	26	1	CONMEBOL	ECU	26	4	HON	33	3	2	1	1	3	3	ERAZO	20ECU3	DF	0	1	0	0	0	0	1	1	0	2	26	38	68.4211	3	8	37.5	9029	27.22	23	7190	1839
20	26	1	CONMEBOL	ECU	26	4	HON	33	3	2	1	1	3	4	PAREDES	20ECU4	DF	0	0		1	0	0	0	2	100	1	26	37	70.2703	4	8	50	9058	29.23	40	6637	2421
20	26	1	CONMEBOL	ECU	26	4	HON	33	3	2	1	1	3	6	NOBOA	20ECU6	MF	0	1	0	0	0	0	4	4	25	2	34	48	70.8333	4	7	57.1429	10192	24.48	21	7280	2912
20	26	1	CONMEBOL	ECU	26	4	HON	33	3	2	1	1	3	10	W. AYOVI	20ECU10	MF	0	1	0	1	0	0	0	0		1	48	59	81.3559	3	8	37.5	8775	29.59	33	6509	2266
20	26	1	CONMEBOL	ECU	26	4	HON	33	3	2	1	1	3	13	E. VALENCIA	20ECU13	FW	2	4	50	0	1	1	3	2	0	0	19	30	63.3333	1	1	100	8682	29.95	39	6249	2433
20	26	1	CONMEBOL	ECU	26	4	HON	33	3	2	1	1	3	16	A. VALENCIA	20ECU16	MF	0	0		0	0	1	5	1	100	0	21	39	53.8462	1	5	20	10206	28.12	40	7338	2868
20	27	1	CONMEBOL	ARG	5	4	IRN	43	1	1	0	1	3	2	GARAY	20ARG2	DF	0	2	0	0	0	0	0	0		3	33	38	86.8421	3	4	75	9592	29.05	24	7512	2080
20	27	1	CONMEBOL	ARG	5	4	IRN	43	1	1	0	1	3	4	ZABALETA	20ARG4	DF	0	1	0	0	0	0	3	0		1	48	59	81.3559	0	3	0	10476	29.41	47	7597	2879
20	27	1	CONMEBOL	ARG	5	4	IRN	43	1	1	0	1	3	5	GAGO	20ARG5	MF	0	0		0	0	0	2	3	0	1	106	117	90.5983	11	13	84.6154	10381	30.35	30	7253	3128
20	27	1	CONMEBOL	ARG	5	4	IRN	43	1	1	0	1	3	10	MESSI	20ARG10	FW	1	6	16.6667	0	0	0	0	0		0	42	50	84	4	6	66.6667	7772	26.86	26	6373	1399
20	27	1	CONMEBOL	ARG	5	4	IRN	43	1	1	0	1	3	14	MASCHERANO	20ARG14	MF	0	0		0	0	0	0	3	100	0	103	111	92.7928	26	30	86.6667	9579	26.5	22	7408	2171
20	27	1	CONMEBOL	ARG	5	4	IRN	43	1	1	0	1	3	16	ROJO	20ARG16	DF	0	2	0	0	0	0	2	2	100	2	48	64	75	2	8	25	11184	25.78	43	7665	3519
20	27	1	CONMEBOL	ARG	5	4	IRN	43	1	1	0	1	3	17	F. FERNANDEZ	20ARG17	DF	0	1	0	0	0	0	1	1	100	1	41	49	83.6735	3	4	75	9519	28.3	21	7489	2030
20	27	1	AFC	IRN	43	1	ARG	5	4	0	1	1	0	4	HOSSEINI	20IRN4	DF	0	2	0	0	0	0	0	0		5	3	9	33.3333	0	1	0	9133	26.82	15	7498	1635
20	27	1	AFC	IRN	43	1	ARG	5	4	0	1	1	0	5	SADEGHI	20IRN5	DF	0	0		0	0	0	0	0		9	7	10	70	1	3	33.3333	9360	25.78	11	7781	1579
20	27	1	AFC	IRN	43	1	ARG	5	4	0	1	1	0	6	NEKOUNAM	20IRN6	MF	0	0		0	0	1	1	0		5	18	27	66.6667	1	3	33.3333	11041	27.22	18	8341	2700
20	27	1	AFC	IRN	43	1	ARG	5	4	0	1	1	0	14	TIMOTIAN	20IRN14	MF	0	0		0	0	0	2	2	50	2	14	19	73.6842	0	1	0	10942	28.51	48	7961	2981
20	27	1	AFC	IRN	43	1	ARG	5	4	0	1	1	0	15	MONTAZERI	20IRN15	DF	0	0		0	0	0	0	1	0	1	19	28	67.8571	2	3	66.6667	9635	31.25	28	7486	2149
20	27	1	AFC	IRN	43	1	ARG	5	4	0	1	1	0	16	GHOOCHANNEJAD	20IRN16	FW	0	3	0	0	0	0	5	1	0	0	13	20	65	0	0		11117	30.13	44	7816	3301
20	27	1	AFC	IRN	43	1	ARG	5	4	0	1	1	0	23	POOLADI	20IRN23	DF	0	0		0	0	0	0	3	0	3	8	17	47.0588	1	4	25	9065	28.3	23	7248	1817
20	28	1	CAF	NGA	44	2	BIH	21	5	1	0	1	3	2	YOBO	20NGA2	DF	0	0		0	0	0	0	2	50	8	19	22	86.3636	2	2	100	8191	24.48	13	7102	1089
20	28	1	CAF	NGA	44	2	BIH	21	5	1	0	1	3	5	AMBROSE	20NGA5	DF	0	0		0	0	0	1	2	0	3	36	52	69.2308	3	7	42.8571	9620	27.18	35	7252	2368
20	28	1	CAF	NGA	44	2	BIH	21	5	1	0	1	3	8	ODEMWINGIE	20NGA8	FW	1	4	25	0	0	0	2	5	80	3	43	52	82.6923	3	6	50	11207	27.22	40	8256	2951
20	28	1	CAF	NGA	44	2	BIH	21	5	1	0	1	3	9	EMENIKE	20NGA9	FW	0	4	0	1	0	0	0	2	0	0	24	35	68.5714	0	3	0	9753	27.54	34	7396	2357
20	28	1	CAF	NGA	44	2	BIH	21	5	1	0	1	3	10	MIKEL	20NGA10	MF	0	1	0	0	0	1	1	2	50	4	47	60	78.3333	11	13	84.6154	10052	25.02	24	7759	2293
20	28	1	CAF	NGA	44	2	BIH	21	5	1	0	1	3	13	OSHANIWA	20NGA13	DF	0	0		0	0	0	1	3	0	3	14	20	70	0	3	0	9501	27.4	38	7331	2170
20	28	1	CAF	NGA	44	2	BIH	21	5	1	0	1	3	17	ONAZI	20NGA17	MF	0	5	0	0	0	0	2	7	14.2857	1	38	54	70.3704	3	3	100	10444	30.85	39	7511	2933
20	28	1	CAF	NGA	44	2	BIH	21	5	1	0	1	3	22	OMERUO	20NGA22	DF	0	0		0	0	0	0	3	66.6667	3	22	32	68.75	2	5	40	8949	28.51	22	7551	1398
20	28	1	UEFA	BIH	21	5	NGA	44	2	0	1	1	0	4	SPAHIC	20BIH4	DF	0	0		0	0	0	0	4	75	3	48	57	84.2105	7	8	87.5	10279	29.23	37	7773	2506
20	28	1	UEFA	BIH	21	5	NGA	44	2	0	1	1	0	7	BESIC	20BIH7	MF	0	2	0	0	0	0	3	10	30	1	69	81	85.1852	5	7	71.4286	11194	28.69	43	8245	2949
20	28	1	UEFA	BIH	21	5	NGA	44	2	0	1	1	0	8	PJANIC	20BIH8	MF	0	2	0	0	1	0	0	0		0	65	75	86.6667	4	7	57.1429	11286	24.84	34	8777	2509
20	28	1	UEFA	BIH	21	5	NGA	44	2	0	1	1	0	10	MISIMOVIC	20BIH10	MF	0	2	0	0	0	0	0	2	50	1	40	53	75.4717	2	7	28.5714	10643	25.02	20	8245	2398
20	28	1	UEFA	BIH	21	5	NGA	44	2	0	1	1	0	11	DZEKO	20BIH11	FW	0	7	0	0	1	0	0	0		0	18	25	72	0	0		9238	25.34	23	7604	1634
20	28	1	UEFA	BIH	21	5	NGA	44	2	0	1	1	0	13	MUJDZA	20BIH13	MF	0	0		0	0	0	2	1	0	5	34	45	75.5556	3	5	60	10363	29.56	42	7408	2955
20	28	1	UEFA	BIH	21	5	NGA	44	2	0	1	1	0	15	SUNJIC	20BIH15	DF	0	0		0	0	0	1	11	36.3636	6	43	48	89.5833	3	4	75	10212	26.89	43	7516	2696
20	29	1	UEFA	GER	2	5	GHA	37	2	2	2	0	1	4	HOEWEDES	20GER4	DF	0	0		1	0	0	0	2	50	1	36	44	81.8182	0	2	0	11045	28.69	39	7949	3096
20	29	1	UEFA	GER	2	5	GHA	37	2	2	2	0	1	5	HUMMELS	20GER5	DF	0	0		0	0	0	1	1	0	1	62	79	78.481	4	9	44.4444	10266	29.05	29	7802	2464
20	29	1	UEFA	GER	2	5	GHA	37	2	2	2	0	1	8	OEZIL	20GER8	MF	0	0		0	0	0	0	0		0	38	53	71.6981	0	0		10310	28.51	46	7545	2765
20	29	1	UEFA	GER	2	5	GHA	37	2	2	2	0	1	13	MUELLER	20GER13	FW	0	1	0	1	1	0	2	0		0	28	39	71.7949	2	4	50	12224	29.05	63	8379	3845
20	29	1	UEFA	GER	2	5	GHA	37	2	2	2	0	1	16	LAHM	20GER16	MF	0	0		0	0	0	0	0		1	75	86	87.2093	2	2	100	11751	27.4	36	8459	3292
20	29	1	UEFA	GER	2	5	GHA	37	2	2	2	0	1	17	MERTESACKER	20GER17	DF	0	0		0	0	0	0	1	0	4	67	73	91.7808	4	6	66.6667	9708	28.15	16	7585	2123
20	29	1	UEFA	GER	2	5	GHA	37	2	2	2	0	1	18	KROOS	20GER18	MF	0	3	0	0	0	0	1	3	0	0	86	106	81.1321	11	18	61.1111	11643	29.77	31	8613	3030
20	29	1	CAF	GHA	37	2	GER	2	5	2	2	0	1	3	GYAN	20GHA3	FW	1	4	25	0	2	0	1	0		0	14	20	70	0	1	0	9464	30.17	29	7441	2023
20	29	1	CAF	GHA	37	2	GER	2	5	2	2	0	1	10	A. AYEW	20GHA10	MF	1	3	33.3333	0	0	0	1	1	0	0	19	28	67.8571	3	6	50	10366	26.5	42	7404	2962
20	29	1	CAF	GHA	37	2	GER	2	5	2	2	0	1	11	MUNTARI	20GHA11	MF	0	3	0	1	0	1	4	3	0	1	36	51	70.5882	11	15	73.3333	11190	26.32	38	8022	3168
20	29	1	CAF	GHA	37	2	GER	2	5	2	2	0	1	19	MENSAH	20GHA19	DF	0	1	0	0	0	0	0	2	0	3	40	49	81.6327	5	6	83.3333	9671	27.79	31	7476	2195
20	29	1	CAF	GHA	37	2	GER	2	5	2	2	0	1	20	ASAMOAH	20GHA20	MF	0	1	0	0	0	0	0	2	50	3	47	59	79.661	8	14	57.1429	9463	30.89	35	7094	2369
20	29	1	CAF	GHA	37	2	GER	2	5	2	2	0	1	21	BOYE	20GHA21	DF	0	0		0	0	0	0	1	0	4	25	30	83.3333	4	8	50	9745	30.13	29	7711	2034
20	29	1	CAF	GHA	37	2	GER	2	5	2	2	0	1	23	AFFUL	20GHA23	DF	0	0		1	0	0	0	0		2	56	79	70.8861	9	12	75	11089	28.33	55	7674	3415
20	30	1	CONCACAF	USA	13	3	POR	4	5	2	2	0	1	4	BRADLEY	20USA4	MF	0	4	0	0	0	0	2	1	0	0	65	75	86.6667	8	10	80	12204	26.14	46	9065	3139
20	30	1	CONCACAF	USA	13	3	POR	4	5	2	2	0	1	5	BESLER	20USA5	DF	0	0		0	0	0	1	4	25	4	51	57	89.4737	5	6	83.3333	9516	26.28	15	7669	1847
20	30	1	CONCACAF	USA	13	3	POR	4	5	2	2	0	1	7	BEASLEY	20USA7	DF	0	0		0	0	0	0	0		1	51	61	83.6066	0	0		9586	28.66	36	7200	2386
20	30	1	CONCACAF	USA	13	3	POR	4	5	2	2	0	1	13	JONES	20USA13	MF	1	3	33.3333	0	0	1	2	2	0	0	37	50	74	7	10	70	10000	27.36	39	7514	2486
20	30	1	CONCACAF	USA	13	3	POR	4	5	2	2	0	1	15	BECKERMAN	20USA15	MF	0	1	0	0	0	0	1	6	50	2	64	71	90.1408	4	4	100	10457	25.16	28	7963	2494
20	30	1	CONCACAF	USA	13	3	POR	4	5	2	2	0	1	20	CAMERON	20USA20	DF	0	0		0	0	0	1	1	0	2	29	39	74.359	5	6	83.3333	9887	24.05	28	7860	2027
20	30	1	CONCACAF	USA	13	3	POR	4	5	2	2	0	1	23	JOHNSON	20USA23	DF	0	2	0	0	1	0	0	0		2	31	40	77.5	0	0		10239	32.98	31	7723	2516
20	30	1	UEFA	POR	4	5	USA	13	3	2	2	0	1	2	ALVES	20POR2	DF	0	0		0	0	0	1	3	66.6667	2	41	48	85.4167	6	9	66.6667	9400	24.84	15	7686	1714
20	30	1	UEFA	POR	4	5	USA	13	3	2	2	0	1	4	VELOSO	20POR4	MF	0	1	0	0	0	0	1	0		0	62	72	86.1111	6	9	66.6667	10139	30.13	41	7341	2798
20	30	1	UEFA	POR	4	5	USA	13	3	2	2	0	1	7	CRISTIANO RONALDO	20POR7	FW	0	7	0	1	3	0	1	0		0	29	40	72.5	3	5	60	9309	25.02	38	7075	2234
20	30	1	UEFA	POR	4	5	USA	13	3	2	2	0	1	8	MOUTINHO	20POR8	MF	0	1	0	0	0	0	1	3	33.3333	0	80	88	90.9091	8	8	100	10484	27.04	18	8534	1950
20	30	1	UEFA	POR	4	5	USA	13	3	2	2	0	1	13	COSTA	20POR13	DF	0	0		0	0	0	3	1	0	2	46	52	88.4615	6	6	100	9074	27.18	28	7379	1695
20	30	1	UEFA	POR	4	5	USA	13	3	2	2	0	1	17	NANI	20POR17	FW	1	4	25	0	0	0	3	2	0	1	31	52	59.6154	1	3	33.3333	10386	29.77	32	7796	2590
20	30	1	UEFA	POR	4	5	USA	13	3	2	2	0	1	21	PEREIRA	20POR21	DF	0	0		0	0	0	0	0		0	48	56	85.7143	1	1	100	10533	26.86	32	7482	3051
20	31	1	UEFA	BEL	11	5	RUS	19	5	1	0	1	3	2	ALDERWEIRELD	20BEL2	DF	0	0		0	0	1	3	2	0	1	35	59	59.322	8	15	53.3333	10250	25.96	33	7759	2491
20	31	1	UEFA	BEL	11	5	RUS	19	5	1	0	1	3	4	KOMPANY	20BEL4	DF	0	0		0	0	0	1	0		3	41	50	82	10	15	66.6667	9539	28.51	26	7373	2166
20	31	1	UEFA	BEL	11	5	RUS	19	5	1	0	1	3	6	WITSEL	20BEL6	MF	0	1	0	0	0	1	1	2	0	2	39	43	90.6977	3	3	100	10493	29.95	22	7760	2733
20	31	1	UEFA	BEL	11	5	RUS	19	5	1	0	1	3	7	DE BRUYNE	20BEL7	MF	0	0		0	1	0	1	0		0	27	40	67.5	7	9	77.7778	11297	30.67	38	8111	3186
20	31	1	UEFA	BEL	11	5	RUS	19	5	1	0	1	3	8	FELLAINI	20BEL8	MF	0	0		0	2	0	4	1	100	0	39	55	70.9091	0	4	0	11704	30.35	31	8549	3155
20	31	1	UEFA	BEL	11	5	RUS	19	5	1	0	1	3	10	E. HAZARD	20BEL10	MF	0	2	0	1	0	0	1	0		0	25	38	65.7895	1	2	50	10225	28.15	46	7330	2895
20	31	1	UEFA	BEL	11	5	RUS	19	5	1	0	1	3	15	VAN BUYTEN	20BEL15	DF	0	0		0	0	0	0	0		4	48	60	80	12	18	66.6667	9947	31.61	24	7490	2457
20	31	1	UEFA	RUS	19	5	BEL	11	5	0	1	1	0	4	IGNASHEVICH	20RUS4	DF	0	1	0	0	0	0	0	1	0	2	38	58	65.5172	6	9	66.6667	10490	25.78	21	7974	2516
20	31	1	UEFA	RUS	19	5	BEL	11	5	0	1	1	0	6	KANUNNIKOV	20RUS6	FW	0	2	0	0	0	0	4	3	33.3333	2	22	33	66.6667	1	3	33.3333	11330	31.07	38	7669	3661
20	31	1	UEFA	RUS	19	5	BEL	11	5	0	1	1	0	8	GLUSHAKOV	20RUS8	MF	0	3	0	0	0	1	1	0		1	24	31	77.4194	1	2	50	11466	29.23	36	7989	3477
20	31	1	UEFA	RUS	19	5	BEL	11	5	0	1	1	0	9	KOKORIN	20RUS9	FW	0	2	0	0	0	0	1	0		0	16	27	59.2593	3	4	75	11460	29.02	59	7342	4118
20	31	1	UEFA	RUS	19	5	BEL	11	5	0	1	1	0	14	V. BEREZUTSKIY	20RUS14	DF	0	0		0	0	0	0	1	0	2	46	57	80.7018	9	12	75	10699	28.51	23	8023	2676
20	31	1	UEFA	RUS	19	5	BEL	11	5	0	1	1	0	20	FAYZULIN	20RUS20	MF	0	3	0	0	0	0	0	0		1	43	53	81.1321	4	6	66.6667	12255	29.05	51	7718	4537
20	31	1	UEFA	RUS	19	5	BEL	11	5	0	1	1	0	23	KOMBAROV	20RUS23	DF	0	0		0	0	0	1	0		4	30	55	54.5455	2	12	16.6667	10962	28.87	38	7939	3023
20	32	1	AFC	KOR	57	1	ALG	22	2	2	4	2	0	3	YUN	20KOR3	DF	0	0		0	0	0	0	0		2	32	45	71.1111	2	4	50	10606	30.49	47	7555	3051
20	32	1	AFC	KOR	57	1	ALG	22	2	2	4	2	0	5	KIM Y.	20KOR5	DF	0	0		0	0	0	1	2	0	3	42	47	89.3617	10	14	71.4286	9945	25.85	26	7843	2102
20	32	1	AFC	KOR	57	1	ALG	22	2	2	4	2	0	9	SON	20KOR9	MF	1	2	50	0	0	0	2	0		1	30	45	66.6667	6	7	85.7143	10559	28.51	48	7569	2990
20	32	1	AFC	KOR	57	1	ALG	22	2	2	4	2	0	12	LEE Y.	20KOR12	DF	0	0		0	0	1	2	4	25	3	44	69	63.7681	5	14	35.7143	10785	28.51	40	7800	2985
20	32	1	AFC	KOR	57	1	ALG	22	2	2	4	2	0	13	KOO	20KOR13	FW	1	1	100	0	1	0	0	4	25	2	31	41	75.6098	2	2	100	11892	26.86	53	8117	3775
20	32	1	AFC	KOR	57	1	ALG	22	2	2	4	2	0	16	KI	20KOR16	MF	0	1	0	1	0	0	1	2	50	1	48	61	78.6885	7	10	70	10856	26.86	34	7905	2951
20	32	1	AFC	KOR	57	1	ALG	22	2	2	4	2	0	20	HONG	20KOR20	DF	0	0		0	0	0	0	0		5	48	59	81.3559	9	13	69.2308	9969	27.4	22	7603	2366
20	32	1	CAF	ALG	22	2	KOR	57	1	4	2	2	3	5	HALLICHE	20ALG5	DF	1	2	50	0	0	0	0	2	50	8	40	54	74.0741	8	15	53.3333	10543	27.04	32	8116	2427
20	32	1	CAF	ALG	22	2	KOR	57	1	4	2	2	3	6	MESBAH	20ALG6	DF	0	0		0	0	0	1	1	0	2	47	58	81.0345	4	6	66.6667	10793	31.79	43	7716	3077
20	32	1	CAF	ALG	22	2	KOR	57	1	4	2	2	3	10	FEGHOULI	20ALG10	FW	0	1	0	1	0	0	2	2	0	0	26	41	63.4146	0	3	0	11316	29.23	39	8058	3258
20	32	1	CAF	ALG	22	2	KOR	57	1	4	2	2	3	12	MEDJANI	20ALG12	DF	0	1	0	1	0	0	4	2	50	2	20	27	74.0741	1	2	50	11351	27.22	43	8068	3283
20	32	1	CAF	ALG	22	2	KOR	57	1	4	2	2	3	13	SLIMANI	20ALG13	FW	1	4	25	1	1	0	0	2	0	0	18	28	64.2857	0	1	0	11541	28.33	50	8105	3436
20	32	1	CAF	ALG	22	2	KOR	57	1	4	2	2	3	14	BENTALEB	20ALG14	MF	0	1	0	0	0	0	1	6	16.6667	3	36	46	78.2609	3	5	60	11657	31.03	57	7928	3729
20	32	1	CAF	ALG	22	2	KOR	57	1	4	2	2	3	20	MANDI	20ALG20	DF	0	0		0	0	0	1	1	0	3	33	44	75	5	7	71.4286	10459	27.79	35	7717	2742
20	33	1	CAF	CMR	56	2	BRA	3	4	1	4	3	0	3	NKOULOU	20CMR3	DF	0	1	0	0	0	0	0	2	100	3	35	40	87.5	5	9	55.5556	8325	27.79	38	6351	1974
20	33	1	CAF	CMR	56	2	BRA	3	4	1	4	3	0	7	NGUEMO	20CMR7	MF	0	2	0	0	0	0	2	2	50	0	44	52	84.6154	2	5	40	10163	24.12	30	6985	3178
20	33	1	CAF	CMR	56	2	BRA	3	4	1	4	3	0	12	BEDIMO	20CMR12	DF	0	0		0	1	0	1	2	50	0	36	43	83.7209	2	4	50	9025	30.89	41	6438	2587
20	33	1	CAF	CMR	56	2	BRA	3	4	1	4	3	0	17	MBIA	20CMR17	MF	0	0		0	0	1	4	1	0	0	48	54	88.8889	2	2	100	10498	29.77	36	7544	2954
20	33	1	CAF	CMR	56	2	BRA	3	4	1	4	3	0	18	ENOH	20CMR18	MF	0	3	0	0	0	1	3	5	20	0	26	35	74.2857	3	4	75	10549	28.33	36	7333	3216
20	33	1	CAF	CMR	56	2	BRA	3	4	1	4	3	0	21	MATIP	20CMR21	MF	1	2	50	0	0	0	0	0		2	18	26	69.2308	2	5	40	8600	27.04	32	6675	1925
20	33	1	CAF	CMR	56	2	BRA	3	4	1	4	3	0	22	NYOM	20CMR22	DF	0	1	0	1	0	0	0	0		1	29	39	74.359	0	3	0	9670	29.38	47	6833	2837
20	33	1	CONMEBOL	BRA	3	4	CMR	56	2	4	1	3	3	2	ALVES	20BRA2	DF	0	1	0	0	0	0	1	4	0	0	57	66	86.3636	8	9	88.8889	10252	28.51	36	7363	2889
20	33	1	CONMEBOL	BRA	3	4	CMR	56	2	4	1	3	3	3	SILVA	20BRA3	DF	0	0		0	0	0	0	1	0	3	39	47	82.9787	11	17	64.7059	7986	26.14	27	6340	1646
20	33	1	CONMEBOL	BRA	3	4	CMR	56	2	4	1	3	3	4	DAVID LUIZ	20BRA4	DF	0	0		1	0	0	2	5	20	2	52	65	80	13	21	61.9048	8559	24.48	21	6553	2006
20	33	1	CONMEBOL	BRA	3	4	CMR	56	2	4	1	3	3	6	MARCELO	20BRA6	DF	0	1	0	0	0	0	1	1	0	0	37	47	78.7234	4	4	100	8970	26.32	35	6491	2479
20	33	1	CONMEBOL	BRA	3	4	CMR	56	2	4	1	3	3	9	FRED	20BRA9	FW	1	5	20	0	0	0	1	0		0	18	26	69.2308	1	1	100	9067	24.62	37	6624	2443
20	33	1	CONMEBOL	BRA	3	4	CMR	56	2	4	1	3	3	11	OSCAR	20BRA11	MF	0	1	0	1	1	0	4	8	50	0	24	38	63.1579	2	5	40	10023	26.32	48	7091	2932
20	33	1	CONMEBOL	BRA	3	4	CMR	56	2	4	1	3	3	17	LUIZ GUSTAVO	20BRA17	MF	0	1	0	1	0	0	4	1	0	0	42	48	87.5	3	4	75	10536	27.18	37	7318	3218
20	34	1	UEFA	CRO	18	5	MEX	20	3	1	3	2	0	4	PERISIC	20CRO4	MF	1	6	16.6667	0	0	0	0	2	0	0	23	35	65.7143	1	2	50	10249	29.38	48	7610	2639
20	34	1	UEFA	CRO	18	5	MEX	20	3	1	3	2	0	5	CORLUKA	20CRO5	DF	0	0		0	0	0	1	2	50	2	43	51	84.3137	11	15	73.3333	8845	28.3	16	7216	1629
20	34	1	UEFA	CRO	18	5	MEX	20	3	1	3	2	0	6	LOVREN	20CRO6	DF	0	0		0	0	0	1	0		0	46	52	88.4615	11	15	73.3333	9168	31.79	25	7473	1695
20	34	1	UEFA	CRO	18	5	MEX	20	3	1	3	2	0	7	RAKITIC	20CRO7	MF	0	0		1	0	1	3	2	50	0	57	64	89.0625	17	19	89.4737	10732	26.64	35	8104	2628
20	34	1	UEFA	CRO	18	5	MEX	20	3	1	3	2	0	10	MODRIC	20CRO10	MF	0	0		0	0	0	1	1	100	1	42	53	79.2453	7	11	63.6364	9410	27.94	33	6932	2478
20	34	1	UEFA	CRO	18	5	MEX	20	3	1	3	2	0	11	SRNA	20CRO11	DF	0	1	0	0	0	0	1	3	33.3333	0	38	60	63.3333	4	9	44.4444	10200	32.98	41	7283	2917
20	34	1	UEFA	CRO	18	5	MEX	20	3	1	3	2	0	17	MANDZUKIC	20CRO17	FW	0	0		0	1	0	1	1	0	1	12	22	54.5455	1	3	33.3333	9397	30.17	40	7144	2253
20	34	1	CONCACAF	MEX	20	3	CRO	18	5	3	1	2	3	2	RODRIGUEZ	20MEX2	DF	0	0		0	0	0	0	0		2	24	32	75	5	6	83.3333	9671	26.32	21	7759	1912
20	34	1	CONCACAF	MEX	20	3	CRO	18	5	3	1	2	3	4	MARQUEZ	20MEX4	DF	1	1	100	1	0	1	2	1	0	4	38	53	71.6981	7	12	58.3333	10097	24.44	20	7457	2640
20	34	1	CONCACAF	MEX	20	3	CRO	18	5	3	1	2	3	6	H. HERRERA	20MEX6	MF	0	2	0	1	0	0	2	2	50	1	44	65	67.6923	7	11	63.6364	12083	27.72	43	8340	3743
20	34	1	CONCACAF	MEX	20	3	CRO	18	5	3	1	2	3	7	LAYUN	20MEX7	DF	0	1	0	0	0	0	0	0		1	25	40	62.5	5	9	55.5556	10149	29.77	49	7212	2937
20	34	1	CONCACAF	MEX	20	3	CRO	18	5	3	1	2	3	15	MORENO	20MEX15	DF	0	0		0	0	0	1	0		0	29	38	76.3158	3	5	60	9228	29.41	17	7548	1680
20	34	1	CONCACAF	MEX	20	3	CRO	18	5	3	1	2	3	22	AGUILAR	20MEX22	DF	0	1	0	0	0	0	0	4	25	0	31	49	63.2653	2	6	33.3333	10161	29.23	47	7549	2612
20	34	1	CONCACAF	MEX	20	3	CRO	18	5	3	1	2	3	23	VAZQUEZ	20MEX23	MF	0	1	0	0	0	1	2	1	0	1	29	36	80.5556	1	1	100	10822	28.15	34	8092	2730
20	35	1	AFC	AUS	62	1	ESP	1	5	0	3	3	0	3	DAVIDSON	20AUS3	DF	0	0		0	0	0	2	2	0	0	47	67	70.1493	2	7	28.5714	10940	27.4	52	7393	3547
20	35	1	AFC	AUS	62	1	ESP	1	5	0	3	3	0	6	SPIRANOVIC	20AUS6	DF	0	1	0	0	0	1	1	1	0	2	41	44	93.1818	4	5	80	10477	24.66	21	8039	2438
20	35	1	AFC	AUS	62	1	ESP	1	5	0	3	3	0	7	LECKIE	20AUS7	FW	0	1	0	0	0	0	0	1	100	0	17	26	65.3846	1	3	33.3333	10573	30.17	35	7809	2764
20	35	1	AFC	AUS	62	1	ESP	1	5	0	3	3	0	15	JEDINAK	20AUS15	MF	0	0		0	0	1	2	4	50	0	63	74	85.1351	8	11	72.7273	11767	29.05	34	8482	3285
20	35	1	AFC	AUS	62	1	ESP	1	5	0	3	3	0	17	McKAY	20AUS17	MF	0	1	0	0	0	0	1	1	100	0	50	65	76.9231	2	3	66.6667	13247	30.71	38	8598	4649
20	35	1	AFC	AUS	62	1	ESP	1	5	0	3	3	0	19	McGOWAN	20AUS19	DF	0	0		0	0	0	1	6	16.6667	0	29	46	63.0435	2	3	66.6667	9461	27.79	27	7266	2195
20	35	1	AFC	AUS	62	1	ESP	1	5	0	3	3	0	22	WILKINSON	20AUS22	DF	0	0		0	0	0	2	0		1	50	60	83.3333	2	7	28.5714	10201	26.5	25	8018	2183
20	35	1	UEFA	ESP	1	5	AUS	62	1	3	0	3	3	2	ALBIOL	20ESP2	DF	0	0		0	0	0	0	1	100	3	34	44	77.2727	5	10	50	9982	23.94	19	8008	1974
20	35	1	UEFA	ESP	1	5	AUS	62	1	3	0	3	3	5	JUANFRAN	20ESP5	DF	0	0		0	0	0	1	2	50	2	53	77	68.8312	4	9	44.4444	10581	29.59	37	8051	2530
20	35	1	UEFA	ESP	1	5	AUS	62	1	3	0	3	3	6	INIESTA	20ESP6	MF	0	1	0	1	0	0	0	0		1	80	93	86.0215	4	8	50	10718	25.6	22	8557	2161
20	35	1	UEFA	ESP	1	5	AUS	62	1	3	0	3	3	9	TORRES	20ESP9	FW	1	2	50	0	2	0	0	0		0	15	27	55.5556	0	1	0	10508	30.35	34	8001	2507
20	35	1	UEFA	ESP	1	5	AUS	62	1	3	0	3	3	15	RAMOS	20ESP15	DF	0	1	0	0	0	1	2	2	0	2	57	70	81.4286	11	16	68.75	10107	26.46	23	7956	2151
20	35	1	UEFA	ESP	1	5	AUS	62	1	3	0	3	3	17	KOKE	20ESP17	MF	0	1	0	0	0	0	0	4	75	0	61	73	83.5616	6	10	60	12795	29.23	43	8517	4278
20	35	1	UEFA	ESP	1	5	AUS	62	1	3	0	3	3	18	ALBA	20ESP18	DF	0	1	0	0	0	0	0	0		5	69	85	81.1765	4	8	50	10873	31.07	41	8145	2728
20	36	1	UEFA	NED	15	5	CHI	14	4	2	0	2	3	2	VLAAR	20NED2	DF	0	0		0	0	0	0	2	50	4	12	18	66.6667	1	3	33.3333	9291	25.52	24	7351	1940
20	36	1	UEFA	NED	15	5	CHI	14	4	2	0	2	3	3	DE VRIJ	20NED3	DF	0	1	0	0	0	0	0	0		1	20	25	80	4	6	66.6667	9222	25.34	21	7042	2180
20	36	1	UEFA	NED	15	5	CHI	14	4	2	0	2	3	5	BLIND	20NED5	DF	0	0		0	0	1	7	9	22.2222	2	19	29	65.5172	2	4	50	9024	25.78	38	6612	2412
20	36	1	UEFA	NED	15	5	CHI	14	4	2	0	2	3	6	DE JONG	20NED6	MF	0	0		0	0	0	5	4	25	1	25	30	83.3333	9	12	75	9955	28.48	33	7563	2392
20	36	1	UEFA	NED	15	5	CHI	14	4	2	0	2	3	7	JANMAAT	20NED7	DF	0	0		1	0	0	0	0		1	20	35	57.1429	4	7	57.1429	10476	29.95	43	7642	2834
20	36	1	UEFA	NED	15	5	CHI	14	4	2	0	2	3	11	ROBBEN	20NED11	FW	0	3	0	1	1	0	1	1	0	0	21	36	58.3333	2	4	50	10237	29.02	32	7764	2473
20	36	1	UEFA	NED	15	5	CHI	14	4	2	0	2	3	20	WIJNALDUM	20NED20	MF	0	1	0	0	0	0	0	0		2	14	23	60.8696	0	0		10770	25.42	26	7826	2944
20	36	1	CONMEBOL	CHI	14	4	NED	15	5	0	2	2	0	2	MENA	20CHI2	DF	0	0		0	0	0	0	1	0	1	25	38	65.7895	1	6	16.6667	9621	29.23	43	6850	2771
20	36	1	CONMEBOL	CHI	14	4	NED	15	5	0	2	2	0	4	ISLA	20CHI4	DF	0	0		0	0	0	1	1	0	0	45	64	70.3125	1	5	20	9512	28.15	40	7022	2490
20	36	1	CONMEBOL	CHI	14	4	NED	15	5	0	2	2	0	7	SANCHEZ	20CHI7	FW	0	2	0	0	0	0	2	0		0	27	52	51.9231	8	10	80	8415	30.17	46	6331	2084
20	36	1	CONMEBOL	CHI	14	4	NED	15	5	0	2	2	0	17	MEDEL	20CHI17	DF	0	1	0	0	0	0	1	2	50	2	107	113	94.6903	27	29	93.1034	8825	28.87	21	7001	1824
20	36	1	CONMEBOL	CHI	14	4	NED	15	5	0	2	2	0	18	JARA	20CHI18	DF	0	0		0	0	0	4	2	50	2	54	70	77.1429	5	10	50	9991	28.51	33	7321	2670
20	36	1	CONMEBOL	CHI	14	4	NED	15	5	0	2	2	0	20	ARANGUIZ	20CHI20	MF	0	0		0	1	0	0	1	0	1	35	43	81.3953	1	2	50	11410	29.02	49	7283	4127
20	36	1	CONMEBOL	CHI	14	4	NED	15	5	0	2	2	0	21	DIAZ	20CHI21	MF	0	1	0	0	0	0	2	3	0	2	44	52	84.6154	8	9	88.8889	11379	27.94	39	7764	3615
20	37	1	AFC	JPN	46	1	COL	8	4	1	4	3	0	2	UCHIDA	20JPN2	DF	0	1	0	0	0	0	0	0		1	28	40	70	4	7	57.1429	10017	26.14	41	7408	2609
[truncated: 1,015 more rows]
